# Supplementary material for: Comparative pangenomics: analysis of 12 microbial pathogen pangenomes reveals conserved global structures of genetic and functional diversity
Source: BMC Genomics. 2022 Jan 4;23:7. doi: 10.1186/s12864-021-08223-8 (PMC8725406; doi:10.1186/s12864-021-08223-8)
Supplement: Supplementary file 1 — Additional file 1: Figure S1. Phylogenetic tree of selected species and MLST subtype distributions. a) Phylogenetic tree constructed for representative genomes of each species using PATRIC’s Codon Tree service. Genomes are labeled by their name and PATRIC Genome ID. b) Distribution of MLST subtypes for each species’ genome collection. The relative abundance of the top 5 MLST subtypes, all other subtypes, and untyped genomes are shown per species. Figure S2. Evaluation of accuracy of Heaps’ Law at predicting pangenome size, with or without controlling from MLST. a) Example fit of Heaps’ Law to first half of genomes (unbalanced) or MLSTs (MLST balanced) and extrapolation to second half to evaluate pangenome size projection. b-c) Median mean absolute error (MAE) across Heaps’ Law fits for 100 random genome orderings, with or without MLST balancing, for each species in the fitting and extrapolation regions. Dotted lines indicate equal performance between the two methods. Figure S3. Gene frequency distributions by species. Figure S4. Fitted cumulative gene frequency distributions and corresponding core and unique gene frequency thresholds, by species. Observed distributions (solid blue), fitted functions (dashed orange), and the R2 and mean absolute errors (MAE) of the fits are shown. Fitted inflection points (black dot, dashed gray) and frequency thresholds corresponding to core and unique genes (dashed black) are also shown. Figure S5. COG functional group enrichment in the core, accessory, and unique genomes of 12 species. Heatmaps are colored by the log2 odds ratio (LOR) between each COG and the a) core, b) accessory, c) unique genome of each species. COGs are sorted by mean LOR across all species. LOR color scales are symmetric and identical for all plots; four values are outside of the color range: F x E. cloacae (LOR = − 7.5), Q x C. coli (LOR = − 6.0), and K x C. coli (LOR = − 6.9) for accessory genomes; F x E. faecium (LOR = − 5.3) for unique genomes. Starred ce [file 12864_2021_8223_MOESM1_ESM.zip › DatasetS2.csv]

genome_id	Organism (PATRIC)	Organism (MLST)	MLST
550.1074	E. cloacae	ecloacae	171
550.1113	E. cloacae	ecloacae	50
550.1141	E. cloacae	ecloacae	88
550.1142	E. cloacae	ecloacae	171
550.1144	E. cloacae	ecloacae	78
550.1145	E. cloacae	ecloacae	171
550.1525	E. cloacae	ecloacae	664
550.1526	E. cloacae	ecloacae	108
550.1528	E. cloacae	ecloacae	114
550.1577	E. cloacae	ecloacae	-
550.1579	E. cloacae	ecloacae	1015
550.1581	E. cloacae	ecloacae	231
550.1584	E. cloacae	ecloacae	93
550.1647	E. cloacae	ecloacae	127
550.1668	E. cloacae	ecloacae	1010
550.2106	E. cloacae	ecloacae	78
550.2107	E. cloacae	ecloacae	78
550.2108	E. cloacae	ecloacae	141
550.211	E. cloacae	ecloacae	231
550.2111	E. cloacae	ecloacae	78
550.2113	E. cloacae	ecloacae	190
550.2114	E. cloacae	ecloacae	141
550.2115	E. cloacae	ecloacae	536
550.2116	E. cloacae	ecloacae	56
550.2117	E. cloacae	ecloacae	113
550.2118	E. cloacae	ecloacae	190
550.2119	E. cloacae	ecloacae	-
550.212	E. cloacae	ecloacae	114
550.2123	E. cloacae	ecloacae	78
550.2124	E. cloacae	ecloacae	171
550.2126	E. cloacae	ecloacae	171
550.2127	E. cloacae	ecloacae	171
550.2128	E. cloacae	ecloacae	-
550.2129	E. cloacae	ecloacae	151
550.213	E. cloacae	ecloacae	108
550.2131	E. cloacae	ecloacae	171
550.2132	E. cloacae	ecloacae	93
550.2133	E. cloacae	ecloacae	171
550.2134	E. cloacae	ecloacae	-
550.2135	E. cloacae	ecloacae	461
550.2136	E. cloacae	ecloacae	45
550.2137	E. cloacae	ecloacae	108
550.2138	E. cloacae	ecloacae	286
550.2139	E. cloacae	ecloacae	165
550.214	E. cloacae	ecloacae	977
550.2141	E. cloacae	ecloacae	171
550.2142	E. cloacae	ecloacae	171
550.2143	E. cloacae	ecloacae	-
550.2144	E. cloacae	ecloacae	45
550.2145	E. cloacae	ecloacae	120
550.2146	E. cloacae	ecloacae	45
550.2147	E. cloacae	ecloacae	269
550.2148	E. cloacae	ecloacae	-
550.2149	E. cloacae	ecloacae	190
550.215	E. cloacae	ecloacae	114
550.2151	E. cloacae	ecloacae	724
550.2152	E. cloacae	ecloacae	171
550.2153	E. cloacae	ecloacae	113
550.2154	E. cloacae	ecloacae	171
550.2155	E. cloacae	ecloacae	204
550.2156	E. cloacae	ecloacae	-
550.2157	E. cloacae	ecloacae	171
550.2158	E. cloacae	ecloacae	461
550.2159	E. cloacae	ecloacae	-
550.216	E. cloacae	ecloacae	171
550.2161	E. cloacae	ecloacae	171
550.2162	E. cloacae	ecloacae	171
550.504	E. cloacae	ecloacae	513
550.505	E. cloacae	ecloacae	519
550.506	E. cloacae	ecloacae	524
550.507	E. cloacae	ecloacae	525
550.508	E. cloacae	ecloacae	137
550.509	E. cloacae	ecloacae	456
550.533	E. cloacae	ecloacae	108
550.534	E. cloacae	ecloacae	62
550.535	E. cloacae	ecloacae	66
550.536	E. cloacae	ecloacae	133
550.537	E. cloacae	ecloacae	90
550.538	E. cloacae	ecloacae	171
550.539	E. cloacae	ecloacae	461
550.54	E. cloacae	ecloacae	93
550.541	E. cloacae	ecloacae	171
550.543	E. cloacae	ecloacae	114
550.545	E. cloacae	ecloacae	88
550.546	E. cloacae	ecloacae	88
550.547	E. cloacae	ecloacae	609
550.548	E. cloacae	ecloacae	114
550.549	E. cloacae	ecloacae	114
550.55	E. cloacae	ecloacae	141
550.551	E. cloacae	ecloacae	114
550.552	E. cloacae	ecloacae	114
550.553	E. cloacae	ecloacae	182
550.554	E. cloacae	ecloacae	93
550.555	E. cloacae	ecloacae	78
550.556	E. cloacae	ecloacae	93
550.558	E. cloacae	ecloacae	182
550.559	E. cloacae	ecloacae	90
550.56	E. cloacae	ecloacae	62
550.561	E. cloacae	ecloacae	418
550.562	E. cloacae	ecloacae	110
550.563	E. cloacae	ecloacae	88
550.564	E. cloacae	ecloacae	110
550.565	E. cloacae	ecloacae	114
550.566	E. cloacae	ecloacae	114
1352.1762	E. faecium	efaecium	78
1352.1763	E. faecium	efaecium	280
1352.1764	E. faecium	efaecium	80
1352.1765	E. faecium	efaecium	80
1352.1766	E. faecium	efaecium	78
1352.1767	E. faecium	efaecium	80
1352.1768	E. faecium	efaecium	80
1352.1769	E. faecium	efaecium	78
1352.177	E. faecium	efaecium	80
1352.1771	E. faecium	efaecium	80
1352.1772	E. faecium	efaecium	262
1352.1773	E. faecium	efaecium	80
1352.1774	E. faecium	efaecium	80
1352.1775	E. faecium	efaecium	1454
1352.1776	E. faecium	efaecium	80
1352.1777	E. faecium	efaecium	80
1352.1778	E. faecium	efaecium	78
1352.1779	E. faecium	efaecium	78
1352.178	E. faecium	efaecium	80
1352.1781	E. faecium	efaecium	78
1352.1782	E. faecium	efaecium	78
1352.1783	E. faecium	efaecium	78
1352.1784	E. faecium	efaecium	262
1352.1785	E. faecium	efaecium	78
1352.1786	E. faecium	efaecium	262
1352.1787	E. faecium	efaecium	1454
1352.1788	E. faecium	efaecium	78
1352.1789	E. faecium	efaecium	80
1352.179	E. faecium	efaecium	78
1352.1791	E. faecium	efaecium	78
1352.1792	E. faecium	efaecium	78
1352.1793	E. faecium	efaecium	80
1352.1794	E. faecium	efaecium	78
1352.1795	E. faecium	efaecium	80
1352.1796	E. faecium	efaecium	80
1352.1797	E. faecium	efaecium	78
1352.1798	E. faecium	efaecium	78
1352.1799	E. faecium	efaecium	78
1352.18	E. faecium	efaecium	78
1352.1801	E. faecium	efaecium	80
1352.1802	E. faecium	efaecium	80
1352.1804	E. faecium	efaecium	78
1352.1805	E. faecium	efaecium	78
1352.1806	E. faecium	efaecium	280
1352.1807	E. faecium	efaecium	80
1352.1808	E. faecium	efaecium	80
1352.1809	E. faecium	efaecium	80
1352.181	E. faecium	efaecium	80
1352.1811	E. faecium	efaecium	80
1352.1812	E. faecium	efaecium	78
1352.1813	E. faecium	efaecium	80
1352.1814	E. faecium	efaecium	80
1352.1815	E. faecium	efaecium	78
1352.1816	E. faecium	efaecium	80
1352.1817	E. faecium	efaecium	80
1352.1818	E. faecium	efaecium	280
1352.1819	E. faecium	efaecium	80
1352.182	E. faecium	efaecium	80
1352.1821	E. faecium	efaecium	80
1352.1822	E. faecium	efaecium	80
1352.1823	E. faecium	efaecium	80
1352.1824	E. faecium	efaecium	80
1352.1825	E. faecium	efaecium	80
1352.1826	E. faecium	efaecium	80
1352.1827	E. faecium	efaecium	80
1352.1828	E. faecium	efaecium	80
1352.1829	E. faecium	efaecium	262
1352.183	E. faecium	efaecium	262
1352.1831	E. faecium	efaecium	80
1352.1832	E. faecium	efaecium	80
1352.1833	E. faecium	efaecium	80
1352.1834	E. faecium	efaecium	80
1352.1835	E. faecium	efaecium	262
1352.1836	E. faecium	efaecium	78
1352.1837	E. faecium	efaecium	80
1352.1838	E. faecium	efaecium	80
1352.1839	E. faecium	efaecium	80
1352.184	E. faecium	efaecium	262
1352.1841	E. faecium	efaecium	262
1352.1842	E. faecium	efaecium	80
1352.1843	E. faecium	efaecium	80
1352.1844	E. faecium	efaecium	80
1352.1845	E. faecium	efaecium	80
1352.1846	E. faecium	efaecium	80
1352.1847	E. faecium	efaecium	80
1352.1848	E. faecium	efaecium	80
1352.1849	E. faecium	efaecium	80
1352.185	E. faecium	efaecium	280
1352.1851	E. faecium	efaecium	80
1352.1852	E. faecium	efaecium	80
1352.1853	E. faecium	efaecium	80
1352.1854	E. faecium	efaecium	80
1352.1855	E. faecium	efaecium	80
1352.1856	E. faecium	efaecium	80
1352.1857	E. faecium	efaecium	80
1352.1858	E. faecium	efaecium	17
1352.1859	E. faecium	efaecium	80
1352.186	E. faecium	efaecium	80
1352.1861	E. faecium	efaecium	80
1352.1862	E. faecium	efaecium	80
1352.1863	E. faecium	efaecium	80
1352.1864	E. faecium	efaecium	80
1352.1865	E. faecium	efaecium	80
1352.1866	E. faecium	efaecium	80
1352.1867	E. faecium	efaecium	80
1352.1868	E. faecium	efaecium	80
1352.1869	E. faecium	efaecium	80
1352.187	E. faecium	efaecium	80
1352.1871	E. faecium	efaecium	80
1352.1872	E. faecium	efaecium	80
1352.1873	E. faecium	efaecium	80
1352.1874	E. faecium	efaecium	80
1352.1875	E. faecium	efaecium	80
1352.1876	E. faecium	efaecium	80
1352.1877	E. faecium	efaecium	80
1352.1878	E. faecium	efaecium	80
1352.1879	E. faecium	efaecium	80
1352.188	E. faecium	efaecium	80
1352.1881	E. faecium	efaecium	80
1352.1882	E. faecium	efaecium	80
1352.1883	E. faecium	efaecium	80
1352.1884	E. faecium	efaecium	78
1352.1885	E. faecium	efaecium	80
1352.1886	E. faecium	efaecium	80
1352.1887	E. faecium	efaecium	80
1352.1888	E. faecium	efaecium	80
1352.1889	E. faecium	efaecium	80
1352.189	E. faecium	efaecium	80
1352.1891	E. faecium	efaecium	80
1352.1892	E. faecium	efaecium	80
1352.1893	E. faecium	efaecium	80
1352.1894	E. faecium	efaecium	80
1352.1895	E. faecium	efaecium	80
1352.1896	E. faecium	efaecium	80
1352.1897	E. faecium	efaecium	80
1352.1898	E. faecium	efaecium	78
1352.1899	E. faecium	efaecium	80
1352.19	E. faecium	efaecium	80
1352.1901	E. faecium	efaecium	80
1352.1902	E. faecium	efaecium	80
1352.1903	E. faecium	efaecium	80
1352.1904	E. faecium	efaecium	80
1352.1905	E. faecium	efaecium	80
1352.1906	E. faecium	efaecium	80
1352.1907	E. faecium	efaecium	80
1352.1908	E. faecium	efaecium	80
1352.1909	E. faecium	efaecium	80
1352.191	E. faecium	efaecium	80
1352.1911	E. faecium	efaecium	80
1352.1912	E. faecium	efaecium	80
1352.1913	E. faecium	efaecium	80
1352.1914	E. faecium	efaecium	80
1352.1915	E. faecium	efaecium	80
1352.1916	E. faecium	efaecium	80
1352.1917	E. faecium	efaecium	80
1352.1919	E. faecium	efaecium	80
1352.192	E. faecium	efaecium	80
1352.1921	E. faecium	efaecium	80
1352.1922	E. faecium	efaecium	262
1352.1923	E. faecium	efaecium	80
1352.1924	E. faecium	efaecium	78
1352.1925	E. faecium	efaecium	80
1352.1926	E. faecium	efaecium	80
1352.1927	E. faecium	efaecium	80
1352.1928	E. faecium	efaecium	80
1352.1929	E. faecium	efaecium	80
1352.1932	E. faecium	efaecium	80
1352.194	E. faecium	efaecium	80
1352.1941	E. faecium	efaecium	80
195.2024	C. coli	campylobacter	1068
195.2025	C. coli	campylobacter	1068
195.2026	C. coli	campylobacter	899
195.2027	C. coli	campylobacter	1109
195.2028	C. coli	campylobacter	1068
195.2029	C. coli	campylobacter	1068
195.203	C. coli	campylobacter	1068
195.2031	C. coli	campylobacter	825
195.2032	C. coli	campylobacter	1068
195.2033	C. coli	campylobacter	825
195.2034	C. coli	campylobacter	7818
195.2035	C. coli	campylobacter	1068
195.2036	C. coli	campylobacter	1068
195.2037	C. coli	campylobacter	1068
195.2038	C. coli	campylobacter	887
195.2039	C. coli	campylobacter	828
195.204	C. coli	campylobacter	1068
195.2041	C. coli	campylobacter	1068
195.2042	C. coli	campylobacter	887
195.2043	C. coli	campylobacter	1068
195.2044	C. coli	campylobacter	1068
195.2045	C. coli	campylobacter	1153
195.2046	C. coli	campylobacter	902
195.2047	C. coli	campylobacter	1068
195.2048	C. coli	campylobacter	6334
195.2049	C. coli	campylobacter	1068
195.2051	C. coli	campylobacter	1055
195.2052	C. coli	campylobacter	1068
195.2053	C. coli	campylobacter	828
195.2054	C. coli	campylobacter	829
195.2055	C. coli	campylobacter	828
195.2056	C. coli	campylobacter	1104
195.2057	C. coli	campylobacter	1068
195.2058	C. coli	campylobacter	902
195.2059	C. coli	campylobacter	887
195.206	C. coli	campylobacter	828
195.2061	C. coli	campylobacter	1117
195.2063	C. coli	campylobacter	1099
195.2064	C. coli	campylobacter	854
195.2065	C. coli	campylobacter	1445
195.2066	C. coli	campylobacter	1068
195.2067	C. coli	campylobacter	1113
195.2069	C. coli	campylobacter	1103
195.207	C. coli	campylobacter	1068
195.2071	C. coli	campylobacter	1068
195.2072	C. coli	campylobacter	1068
195.2074	C. coli	campylobacter	1068
195.208	C. coli	campylobacter	1058
195.2082	C. coli	campylobacter	825
195.2083	C. coli	campylobacter	1068
195.2084	C. coli	campylobacter	825
195.2085	C. coli	campylobacter	854
195.2086	C. coli	campylobacter	1117
195.2087	C. coli	campylobacter	-
195.2089	C. coli	campylobacter	-
195.209	C. coli	campylobacter	1068
195.2092	C. coli	campylobacter	1168
195.2093	C. coli	campylobacter	1068
195.2094	C. coli	campylobacter	828
195.2095	C. coli	campylobacter	828
195.2096	C. coli	campylobacter	825
195.2097	C. coli	campylobacter	829
195.2098	C. coli	campylobacter	1068
195.2099	C. coli	campylobacter	1068
195.21	C. coli	campylobacter	1068
195.2101	C. coli	campylobacter	1068
195.2102	C. coli	campylobacter	1055
195.2104	C. coli	campylobacter	1068
195.2105	C. coli	campylobacter	1068
195.2106	C. coli	campylobacter	887
195.2107	C. coli	campylobacter	1068
195.2108	C. coli	campylobacter	1068
195.2109	C. coli	campylobacter	1068
195.211	C. coli	campylobacter	902
195.2111	C. coli	campylobacter	7748
195.2112	C. coli	campylobacter	1068
195.2113	C. coli	campylobacter	899
195.2114	C. coli	campylobacter	-
195.2115	C. coli	campylobacter	1068
195.2116	C. coli	campylobacter	1068
195.2117	C. coli	campylobacter	829
195.2118	C. coli	campylobacter	2733
195.2119	C. coli	campylobacter	1068
195.212	C. coli	campylobacter	-
195.2121	C. coli	campylobacter	1205
195.2122	C. coli	campylobacter	899
195.2123	C. coli	campylobacter	1068
195.2124	C. coli	campylobacter	1068
195.2125	C. coli	campylobacter	1055
195.2126	C. coli	campylobacter	1068
195.2127	C. coli	campylobacter	1068
195.2128	C. coli	campylobacter	5844
195.2129	C. coli	campylobacter	1068
195.213	C. coli	campylobacter	1097
195.2131	C. coli	campylobacter	1068
195.2132	C. coli	campylobacter	1145
195.2133	C. coli	campylobacter	-
195.2134	C. coli	campylobacter	1068
195.2135	C. coli	campylobacter	1068
195.2136	C. coli	campylobacter	1068
195.2137	C. coli	campylobacter	1068
195.2138	C. coli	campylobacter	827
195.2139	C. coli	campylobacter	902
195.214	C. coli	campylobacter	1068
195.2141	C. coli	campylobacter	1058
195.2142	C. coli	campylobacter	1068
195.2143	C. coli	campylobacter	1168
195.2144	C. coli	campylobacter	1134
195.2145	C. coli	campylobacter	1142
195.2146	C. coli	campylobacter	1068
195.2147	C. coli	campylobacter	1068
195.2148	C. coli	campylobacter	2718
195.215	C. coli	campylobacter	1068
195.2151	C. coli	campylobacter	1082
195.2152	C. coli	campylobacter	1068
195.2153	C. coli	campylobacter	1068
195.2154	C. coli	campylobacter	1068
195.2155	C. coli	campylobacter	1113
195.2156	C. coli	campylobacter	-
195.2157	C. coli	campylobacter	1145
195.2158	C. coli	campylobacter	-
195.2159	C. coli	campylobacter	902
195.216	C. coli	campylobacter	1068
195.2161	C. coli	campylobacter	854
195.2162	C. coli	campylobacter	1127
195.2163	C. coli	campylobacter	1068
195.2164	C. coli	campylobacter	1068
195.2165	C. coli	campylobacter	1068
195.2166	C. coli	campylobacter	1134
195.2169	C. coli	campylobacter	1068
195.217	C. coli	campylobacter	1068
195.2171	C. coli	campylobacter	1082
195.2172	C. coli	campylobacter	3262
195.2173	C. coli	campylobacter	827
195.2174	C. coli	campylobacter	1153
195.2175	C. coli	campylobacter	5177
195.2176	C. coli	campylobacter	1068
195.2178	C. coli	campylobacter	1082
195.2179	C. coli	campylobacter	854
195.218	C. coli	campylobacter	1068
195.2182	C. coli	campylobacter	1837
195.2184	C. coli	campylobacter	9519
195.2185	C. coli	campylobacter	829
195.2186	C. coli	campylobacter	-
195.2187	C. coli	campylobacter	825
195.2188	C. coli	campylobacter	1068
195.2189	C. coli	campylobacter	1068
195.219	C. coli	campylobacter	1068
195.2191	C. coli	campylobacter	1068
195.2192	C. coli	campylobacter	854
195.2193	C. coli	campylobacter	1068
195.2194	C. coli	campylobacter	1068
195.2195	C. coli	campylobacter	1068
195.2196	C. coli	campylobacter	-
195.2197	C. coli	campylobacter	1068
195.2198	C. coli	campylobacter	1056
195.2199	C. coli	campylobacter	-
195.22	C. coli	campylobacter	1068
195.2201	C. coli	campylobacter	829
195.2202	C. coli	campylobacter	1140
195.2203	C. coli	campylobacter	-
195.2204	C. coli	campylobacter	828
195.2205	C. coli	campylobacter	1068
195.2206	C. coli	campylobacter	1145
195.2207	C. coli	campylobacter	1130
195.2208	C. coli	campylobacter	1068
195.2209	C. coli	campylobacter	1068
195.221	C. coli	campylobacter	829
195.2211	C. coli	campylobacter	1068
195.2212	C. coli	campylobacter	1117
195.2213	C. coli	campylobacter	1068
195.2214	C. coli	campylobacter	1068
195.2216	C. coli	campylobacter	1068
195.2217	C. coli	campylobacter	-
195.2218	C. coli	campylobacter	1205
195.2219	C. coli	campylobacter	829
195.222	C. coli	campylobacter	1248
195.2221	C. coli	campylobacter	1068
195.2222	C. coli	campylobacter	830
195.2223	C. coli	campylobacter	1058
195.2224	C. coli	campylobacter	8599
195.2225	C. coli	campylobacter	829
195.2226	C. coli	campylobacter	1068
195.2227	C. coli	campylobacter	1068
195.2228	C. coli	campylobacter	902
195.2229	C. coli	campylobacter	1068
195.223	C. coli	campylobacter	-
195.2231	C. coli	campylobacter	872
195.2232	C. coli	campylobacter	829
195.2233	C. coli	campylobacter	854
195.2234	C. coli	campylobacter	1068
195.2235	C. coli	campylobacter	2733
195.2236	C. coli	campylobacter	1068
195.2237	C. coli	campylobacter	1058
195.2238	C. coli	campylobacter	832
195.2239	C. coli	campylobacter	825
195.224	C. coli	campylobacter	1464
195.2241	C. coli	campylobacter	829
195.2242	C. coli	campylobacter	-
195.2243	C. coli	campylobacter	1068
195.2244	C. coli	campylobacter	1119
195.2245	C. coli	campylobacter	828
195.2246	C. coli	campylobacter	1068
195.2247	C. coli	campylobacter	828
195.2248	C. coli	campylobacter	1068
195.2249	C. coli	campylobacter	1444
195.225	C. coli	campylobacter	902
195.2251	C. coli	campylobacter	-
195.2252	C. coli	campylobacter	1068
195.2254	C. coli	campylobacter	-
195.2255	C. coli	campylobacter	1205
195.2256	C. coli	campylobacter	1068
195.2257	C. coli	campylobacter	1068
195.2258	C. coli	campylobacter	1068
195.2259	C. coli	campylobacter	1068
195.226	C. coli	campylobacter	1068
195.2261	C. coli	campylobacter	1068
195.2262	C. coli	campylobacter	1068
195.2263	C. coli	campylobacter	902
195.2264	C. coli	campylobacter	1055
195.2265	C. coli	campylobacter	1068
195.2266	C. coli	campylobacter	1068
195.2267	C. coli	campylobacter	828
195.2268	C. coli	campylobacter	1068
195.2269	C. coli	campylobacter	1082
195.227	C. coli	campylobacter	899
195.2271	C. coli	campylobacter	1068
195.2272	C. coli	campylobacter	-
195.2273	C. coli	campylobacter	1068
195.2276	C. coli	campylobacter	825
195.2278	C. coli	campylobacter	1068
195.2279	C. coli	campylobacter	830
195.228	C. coli	campylobacter	829
195.2281	C. coli	campylobacter	1068
195.2282	C. coli	campylobacter	902
195.2283	C. coli	campylobacter	902
195.2284	C. coli	campylobacter	1068
195.2285	C. coli	campylobacter	827
195.2286	C. coli	campylobacter	1107
195.2287	C. coli	campylobacter	902
195.2288	C. coli	campylobacter	828
195.2289	C. coli	campylobacter	1068
195.229	C. coli	campylobacter	1113
195.2291	C. coli	campylobacter	2642
195.2292	C. coli	campylobacter	1068
195.2293	C. coli	campylobacter	854
195.2294	C. coli	campylobacter	899
195.2295	C. coli	campylobacter	4605
195.2296	C. coli	campylobacter	9524
195.2297	C. coli	campylobacter	1068
195.2298	C. coli	campylobacter	1068
195.2299	C. coli	campylobacter	-
195.23	C. coli	campylobacter	1068
195.2301	C. coli	campylobacter	1068
195.2302	C. coli	campylobacter	1068
195.2303	C. coli	campylobacter	1068
195.2304	C. coli	campylobacter	1068
195.2305	C. coli	campylobacter	1068
195.2306	C. coli	campylobacter	1068
195.2307	C. coli	campylobacter	902
195.2308	C. coli	campylobacter	829
195.231	C. coli	campylobacter	1068
195.2311	C. coli	campylobacter	3262
195.2312	C. coli	campylobacter	829
195.2313	C. coli	campylobacter	1119
195.2314	C. coli	campylobacter	1102
195.2315	C. coli	campylobacter	-
195.2316	C. coli	campylobacter	-
195.2317	C. coli	campylobacter	887
197.15922	C. jejuni	campylobacter	2862
197.15923	C. jejuni	campylobacter	8
197.15924	C. jejuni	campylobacter	-
197.15925	C. jejuni	campylobacter	8
197.15926	C. jejuni	campylobacter	806
197.15927	C. jejuni	campylobacter	806
197.15928	C. jejuni	campylobacter	806
197.15929	C. jejuni	campylobacter	1244
197.1593	C. jejuni	campylobacter	922
197.15931	C. jejuni	campylobacter	982
197.15932	C. jejuni	campylobacter	1244
197.15933	C. jejuni	campylobacter	806
197.15934	C. jejuni	campylobacter	45
197.15935	C. jejuni	campylobacter	459
197.15936	C. jejuni	campylobacter	1244
197.15937	C. jejuni	campylobacter	806
197.15938	C. jejuni	campylobacter	459
197.15939	C. jejuni	campylobacter	929
197.1594	C. jejuni	campylobacter	9111
197.15941	C. jejuni	campylobacter	922
197.15942	C. jejuni	campylobacter	459
197.15943	C. jejuni	campylobacter	922
197.15944	C. jejuni	campylobacter	459
197.15945	C. jejuni	campylobacter	929
197.15946	C. jejuni	campylobacter	1244
197.15947	C. jejuni	campylobacter	982
197.15948	C. jejuni	campylobacter	1244
197.15949	C. jejuni	campylobacter	38
197.1595	C. jejuni	campylobacter	8
197.15951	C. jejuni	campylobacter	132
197.15952	C. jejuni	campylobacter	9522
197.15953	C. jejuni	campylobacter	61
197.15955	C. jejuni	campylobacter	982
197.15956	C. jejuni	campylobacter	982
197.15957	C. jejuni	campylobacter	982
197.15959	C. jejuni	campylobacter	982
197.1596	C. jejuni	campylobacter	806
197.15961	C. jejuni	campylobacter	4186
197.15962	C. jejuni	campylobacter	38
197.15963	C. jejuni	campylobacter	9111
197.15964	C. jejuni	campylobacter	-
197.15965	C. jejuni	campylobacter	38
197.15966	C. jejuni	campylobacter	-
197.15967	C. jejuni	campylobacter	459
197.15968	C. jejuni	campylobacter	61
197.15969	C. jejuni	campylobacter	806
197.1597	C. jejuni	campylobacter	8
197.15971	C. jejuni	campylobacter	982
197.15972	C. jejuni	campylobacter	806
197.15973	C. jejuni	campylobacter	2862
197.15977	C. jejuni	campylobacter	459
197.15978	C. jejuni	campylobacter	61
197.15979	C. jejuni	campylobacter	459
197.1598	C. jejuni	campylobacter	933
197.15981	C. jejuni	campylobacter	-
197.15982	C. jejuni	campylobacter	22
197.15983	C. jejuni	campylobacter	806
197.15984	C. jejuni	campylobacter	61
197.15985	C. jejuni	campylobacter	459
197.15986	C. jejuni	campylobacter	1244
197.15987	C. jejuni	campylobacter	8
197.15988	C. jejuni	campylobacter	22
197.1599	C. jejuni	campylobacter	933
197.15991	C. jejuni	campylobacter	8
197.15992	C. jejuni	campylobacter	459
197.15993	C. jejuni	campylobacter	982
197.15994	C. jejuni	campylobacter	-
197.15996	C. jejuni	campylobacter	8
197.15997	C. jejuni	campylobacter	806
197.15998	C. jejuni	campylobacter	-
197.15999	C. jejuni	campylobacter	806
197.16	C. jejuni	campylobacter	929
197.16001	C. jejuni	campylobacter	8
197.16002	C. jejuni	campylobacter	1244
197.16003	C. jejuni	campylobacter	3
197.16004	C. jejuni	campylobacter	933
197.16005	C. jejuni	campylobacter	22
197.16006	C. jejuni	campylobacter	8
197.16007	C. jejuni	campylobacter	8
197.16008	C. jejuni	campylobacter	459
197.16009	C. jejuni	campylobacter	-
197.1601	C. jejuni	campylobacter	1244
197.16011	C. jejuni	campylobacter	1244
197.16012	C. jejuni	campylobacter	432
197.16013	C. jejuni	campylobacter	1244
197.16014	C. jejuni	campylobacter	8
197.16016	C. jejuni	campylobacter	8
197.16017	C. jejuni	campylobacter	-
197.16019	C. jejuni	campylobacter	-
197.1602	C. jejuni	campylobacter	929
197.16021	C. jejuni	campylobacter	922
197.16022	C. jejuni	campylobacter	21
197.16023	C. jejuni	campylobacter	21
197.16024	C. jejuni	campylobacter	21
197.16025	C. jejuni	campylobacter	459
197.16026	C. jejuni	campylobacter	1244
197.16027	C. jejuni	campylobacter	45
197.1603	C. jejuni	campylobacter	8
197.16031	C. jejuni	campylobacter	806
197.16032	C. jejuni	campylobacter	982
197.16033	C. jejuni	campylobacter	982
197.16034	C. jejuni	campylobacter	2876
197.16035	C. jejuni	campylobacter	459
197.16036	C. jejuni	campylobacter	922
197.16037	C. jejuni	campylobacter	8
197.16038	C. jejuni	campylobacter	61
197.16039	C. jejuni	campylobacter	982
197.1604	C. jejuni	campylobacter	45
197.16041	C. jejuni	campylobacter	8
197.16042	C. jejuni	campylobacter	2876
197.16043	C. jejuni	campylobacter	21
197.16044	C. jejuni	campylobacter	982
197.16045	C. jejuni	campylobacter	8
197.16046	C. jejuni	campylobacter	1244
197.16047	C. jejuni	campylobacter	806
197.16048	C. jejuni	campylobacter	982
197.16049	C. jejuni	campylobacter	45
197.1605	C. jejuni	campylobacter	61
197.16051	C. jejuni	campylobacter	8
197.16052	C. jejuni	campylobacter	45
197.16053	C. jejuni	campylobacter	922
197.16054	C. jejuni	campylobacter	806
197.16055	C. jejuni	campylobacter	21
197.16056	C. jejuni	campylobacter	982
197.16057	C. jejuni	campylobacter	922
197.16058	C. jejuni	campylobacter	806
197.16059	C. jejuni	campylobacter	8
197.1606	C. jejuni	campylobacter	-
197.16061	C. jejuni	campylobacter	1244
197.16062	C. jejuni	campylobacter	-
197.16063	C. jejuni	campylobacter	-
197.16064	C. jejuni	campylobacter	-
197.16065	C. jejuni	campylobacter	459
197.16066	C. jejuni	campylobacter	459
197.16067	C. jejuni	campylobacter	933
197.16068	C. jejuni	campylobacter	459
197.16069	C. jejuni	campylobacter	-
197.1607	C. jejuni	campylobacter	806
197.16071	C. jejuni	campylobacter	982
197.16072	C. jejuni	campylobacter	922
197.16073	C. jejuni	campylobacter	5261
197.16074	C. jejuni	campylobacter	922
197.16075	C. jejuni	campylobacter	21
197.16076	C. jejuni	campylobacter	459
197.16077	C. jejuni	campylobacter	459
197.16078	C. jejuni	campylobacter	22
197.16079	C. jejuni	campylobacter	982
197.1608	C. jejuni	campylobacter	-
197.16081	C. jejuni	campylobacter	-
197.16082	C. jejuni	campylobacter	1244
197.16083	C. jejuni	campylobacter	982
197.16085	C. jejuni	campylobacter	459
197.16086	C. jejuni	campylobacter	459
197.16087	C. jejuni	campylobacter	1244
197.16088	C. jejuni	campylobacter	-
197.16089	C. jejuni	campylobacter	8
197.1609	C. jejuni	campylobacter	61
197.16091	C. jejuni	campylobacter	8
197.16092	C. jejuni	campylobacter	45
197.16093	C. jejuni	campylobacter	132
197.16094	C. jejuni	campylobacter	45
197.16095	C. jejuni	campylobacter	-
197.16096	C. jejuni	campylobacter	132
197.16097	C. jejuni	campylobacter	459
197.16098	C. jejuni	campylobacter	1244
197.16099	C. jejuni	campylobacter	607
197.161	C. jejuni	campylobacter	607
197.16101	C. jejuni	campylobacter	459
197.16102	C. jejuni	campylobacter	3514
197.16103	C. jejuni	campylobacter	22
197.16104	C. jejuni	campylobacter	806
197.16105	C. jejuni	campylobacter	-
197.16106	C. jejuni	campylobacter	38
197.16107	C. jejuni	campylobacter	459
197.16108	C. jejuni	campylobacter	9111
197.16109	C. jejuni	campylobacter	806
197.1611	C. jejuni	campylobacter	982
197.16111	C. jejuni	campylobacter	929
197.16112	C. jejuni	campylobacter	982
197.16113	C. jejuni	campylobacter	929
197.16114	C. jejuni	campylobacter	922
197.16116	C. jejuni	campylobacter	21
197.16117	C. jejuni	campylobacter	1244
197.16118	C. jejuni	campylobacter	806
197.16119	C. jejuni	campylobacter	982
197.1612	C. jejuni	campylobacter	61
197.16121	C. jejuni	campylobacter	8
197.16122	C. jejuni	campylobacter	61
197.16123	C. jejuni	campylobacter	459
197.16124	C. jejuni	campylobacter	982
197.16125	C. jejuni	campylobacter	8
197.16126	C. jejuni	campylobacter	982
197.16127	C. jejuni	campylobacter	6227
197.16129	C. jejuni	campylobacter	806
197.1613	C. jejuni	campylobacter	806
197.16131	C. jejuni	campylobacter	459
197.16132	C. jejuni	campylobacter	61
197.16133	C. jejuni	campylobacter	459
197.16134	C. jejuni	campylobacter	982
197.16135	C. jejuni	campylobacter	982
197.16136	C. jejuni	campylobacter	61
197.16137	C. jejuni	campylobacter	806
197.16138	C. jejuni	campylobacter	459
197.16139	C. jejuni	campylobacter	982
197.1614	C. jejuni	campylobacter	3514
197.16141	C. jejuni	campylobacter	4486
197.16142	C. jejuni	campylobacter	38
197.16143	C. jejuni	campylobacter	459
197.16144	C. jejuni	campylobacter	61
197.16145	C. jejuni	campylobacter	982
197.16146	C. jejuni	campylobacter	22
197.16147	C. jejuni	campylobacter	982
197.16148	C. jejuni	campylobacter	8
197.16149	C. jejuni	campylobacter	922
197.1615	C. jejuni	campylobacter	61
197.16151	C. jejuni	campylobacter	22
197.16152	C. jejuni	campylobacter	8
197.16156	C. jejuni	campylobacter	982
197.16159	C. jejuni	campylobacter	806
197.1616	C. jejuni	campylobacter	806
197.16161	C. jejuni	campylobacter	459
197.16164	C. jejuni	campylobacter	459
197.16166	C. jejuni	campylobacter	8
197.16167	C. jejuni	campylobacter	1244
197.16168	C. jejuni	campylobacter	982
197.16169	C. jejuni	campylobacter	922
197.1617	C. jejuni	campylobacter	42
197.16171	C. jejuni	campylobacter	8
197.16172	C. jejuni	campylobacter	61
197.16173	C. jejuni	campylobacter	45
197.16174	C. jejuni	campylobacter	61
197.16175	C. jejuni	campylobacter	1244
197.16176	C. jejuni	campylobacter	3514
197.16177	C. jejuni	campylobacter	1244
197.16178	C. jejuni	campylobacter	6673
197.16179	C. jejuni	campylobacter	933
197.1618	C. jejuni	campylobacter	45
197.16182	C. jejuni	campylobacter	982
197.16183	C. jejuni	campylobacter	982
197.16184	C. jejuni	campylobacter	1244
197.16185	C. jejuni	campylobacter	922
197.16186	C. jejuni	campylobacter	45
197.16187	C. jejuni	campylobacter	934
197.16188	C. jejuni	campylobacter	61
197.16189	C. jejuni	campylobacter	-
197.1619	C. jejuni	campylobacter	45
197.16191	C. jejuni	campylobacter	3514
197.16192	C. jejuni	campylobacter	459
197.16193	C. jejuni	campylobacter	982
197.16194	C. jejuni	campylobacter	52
197.16195	C. jejuni	campylobacter	1244
197.16196	C. jejuni	campylobacter	42
197.16197	C. jejuni	campylobacter	459
197.16198	C. jejuni	campylobacter	9111
197.16199	C. jejuni	campylobacter	934
197.162	C. jejuni	campylobacter	4016
197.16201	C. jejuni	campylobacter	459
197.16202	C. jejuni	campylobacter	982
197.16203	C. jejuni	campylobacter	933
197.16204	C. jejuni	campylobacter	-
197.16205	C. jejuni	campylobacter	-
197.16206	C. jejuni	campylobacter	806
197.16207	C. jejuni	campylobacter	922
197.16208	C. jejuni	campylobacter	61
197.16209	C. jejuni	campylobacter	22
197.1621	C. jejuni	campylobacter	459
197.16212	C. jejuni	campylobacter	929
197.16213	C. jejuni	campylobacter	982
197.16214	C. jejuni	campylobacter	459
197.16215	C. jejuni	campylobacter	922
197.16216	C. jejuni	campylobacter	459
197.16217	C. jejuni	campylobacter	459
197.16218	C. jejuni	campylobacter	459
197.16219	C. jejuni	campylobacter	806
197.1622	C. jejuni	campylobacter	8
197.16222	C. jejuni	campylobacter	982
197.16223	C. jejuni	campylobacter	922
197.16224	C. jejuni	campylobacter	38
197.16225	C. jejuni	campylobacter	922
197.16226	C. jejuni	campylobacter	1244
197.16227	C. jejuni	campylobacter	22
197.16228	C. jejuni	campylobacter	3514
197.16229	C. jejuni	campylobacter	933
197.1623	C. jejuni	campylobacter	21
197.16231	C. jejuni	campylobacter	922
197.16232	C. jejuni	campylobacter	1244
197.16233	C. jejuni	campylobacter	22
197.16234	C. jejuni	campylobacter	459
197.16235	C. jejuni	campylobacter	933
197.16236	C. jejuni	campylobacter	982
197.16237	C. jejuni	campylobacter	922
197.16238	C. jejuni	campylobacter	933
197.16239	C. jejuni	campylobacter	2250
197.1624	C. jejuni	campylobacter	806
197.16241	C. jejuni	campylobacter	806
197.16242	C. jejuni	campylobacter	806
197.16243	C. jejuni	campylobacter	-
197.16244	C. jejuni	campylobacter	1244
197.16245	C. jejuni	campylobacter	459
197.16246	C. jejuni	campylobacter	-
197.16247	C. jejuni	campylobacter	38
197.16248	C. jejuni	campylobacter	806
197.16249	C. jejuni	campylobacter	982
197.1625	C. jejuni	campylobacter	1244
197.16251	C. jejuni	campylobacter	-
197.16252	C. jejuni	campylobacter	21
197.16253	C. jejuni	campylobacter	21
197.16254	C. jejuni	campylobacter	1244
197.16255	C. jejuni	campylobacter	8
197.16256	C. jejuni	campylobacter	-
197.16257	C. jejuni	campylobacter	8
197.16258	C. jejuni	campylobacter	45
197.16259	C. jejuni	campylobacter	21
197.1626	C. jejuni	campylobacter	922
197.16261	C. jejuni	campylobacter	929
197.16262	C. jejuni	campylobacter	8
197.16263	C. jejuni	campylobacter	982
197.16264	C. jejuni	campylobacter	982
197.16265	C. jejuni	campylobacter	982
197.16266	C. jejuni	campylobacter	45
197.16267	C. jejuni	campylobacter	61
197.16268	C. jejuni	campylobacter	50
197.16269	C. jejuni	campylobacter	-
197.1627	C. jejuni	campylobacter	982
197.16271	C. jejuni	campylobacter	52
197.16272	C. jejuni	campylobacter	61
197.16273	C. jejuni	campylobacter	8
197.16274	C. jejuni	campylobacter	1244
197.16275	C. jejuni	campylobacter	982
197.16276	C. jejuni	campylobacter	132
197.16277	C. jejuni	campylobacter	9111
197.16278	C. jejuni	campylobacter	8
197.16279	C. jejuni	campylobacter	132
197.1628	C. jejuni	campylobacter	459
197.16281	C. jejuni	campylobacter	61
197.16282	C. jejuni	campylobacter	806
197.16283	C. jejuni	campylobacter	8
197.16284	C. jejuni	campylobacter	61
197.16285	C. jejuni	campylobacter	42
197.16286	C. jejuni	campylobacter	4562
197.16287	C. jejuni	campylobacter	806
197.16288	C. jejuni	campylobacter	-
197.16289	C. jejuni	campylobacter	45
197.1629	C. jejuni	campylobacter	8
197.16291	C. jejuni	campylobacter	8
197.16292	C. jejuni	campylobacter	2876
197.16293	C. jejuni	campylobacter	61
197.16294	C. jejuni	campylobacter	982
197.16295	C. jejuni	campylobacter	-
197.16296	C. jejuni	campylobacter	933
197.16297	C. jejuni	campylobacter	1244
197.16298	C. jejuni	campylobacter	982
197.16299	C. jejuni	campylobacter	8
197.163	C. jejuni	campylobacter	8
197.16301	C. jejuni	campylobacter	806
197.16302	C. jejuni	campylobacter	21
197.16303	C. jejuni	campylobacter	806
197.16304	C. jejuni	campylobacter	45
197.16305	C. jejuni	campylobacter	933
197.16306	C. jejuni	campylobacter	2524
197.16307	C. jejuni	campylobacter	982
197.16308	C. jejuni	campylobacter	61
197.16309	C. jejuni	campylobacter	922
197.1631	C. jejuni	campylobacter	3
197.16311	C. jejuni	campylobacter	8
197.16312	C. jejuni	campylobacter	982
197.16313	C. jejuni	campylobacter	5538
197.16314	C. jejuni	campylobacter	8
197.16315	C. jejuni	campylobacter	8
197.16316	C. jejuni	campylobacter	459
197.16317	C. jejuni	campylobacter	922
197.16318	C. jejuni	campylobacter	8
197.16319	C. jejuni	campylobacter	8
197.1632	C. jejuni	campylobacter	922
197.16321	C. jejuni	campylobacter	459
197.16322	C. jejuni	campylobacter	767
197.16323	C. jejuni	campylobacter	459
197.16324	C. jejuni	campylobacter	61
197.16325	C. jejuni	campylobacter	45
197.16326	C. jejuni	campylobacter	61
197.16327	C. jejuni	campylobacter	-
197.16328	C. jejuni	campylobacter	922
197.16329	C. jejuni	campylobacter	45
197.1633	C. jejuni	campylobacter	459
197.16331	C. jejuni	campylobacter	38
197.16332	C. jejuni	campylobacter	7679
197.16333	C. jejuni	campylobacter	933
197.16334	C. jejuni	campylobacter	45
197.16335	C. jejuni	campylobacter	5161
197.16336	C. jejuni	campylobacter	42
197.16337	C. jejuni	campylobacter	7694
197.16338	C. jejuni	campylobacter	933
197.16339	C. jejuni	campylobacter	933
197.1634	C. jejuni	campylobacter	934
197.16341	C. jejuni	campylobacter	459
197.16342	C. jejuni	campylobacter	459
197.16343	C. jejuni	campylobacter	459
197.16344	C. jejuni	campylobacter	806
197.16345	C. jejuni	campylobacter	52
197.16346	C. jejuni	campylobacter	52
197.16347	C. jejuni	campylobacter	45
197.16348	C. jejuni	campylobacter	132
197.16349	C. jejuni	campylobacter	-
197.1635	C. jejuni	campylobacter	922
197.16351	C. jejuni	campylobacter	982
197.16352	C. jejuni	campylobacter	459
197.16353	C. jejuni	campylobacter	22
197.16354	C. jejuni	campylobacter	982
197.16355	C. jejuni	campylobacter	8
197.16356	C. jejuni	campylobacter	8
197.16357	C. jejuni	campylobacter	806
197.16358	C. jejuni	campylobacter	3
197.16359	C. jejuni	campylobacter	8
197.1636	C. jejuni	campylobacter	435
197.16361	C. jejuni	campylobacter	1244
197.16362	C. jejuni	campylobacter	922
197.16363	C. jejuni	campylobacter	8
197.16364	C. jejuni	campylobacter	22
197.16365	C. jejuni	campylobacter	-
197.16366	C. jejuni	campylobacter	2862
197.16367	C. jejuni	campylobacter	982
197.16368	C. jejuni	campylobacter	8
197.16369	C. jejuni	campylobacter	45
197.1637	C. jejuni	campylobacter	5161
197.16371	C. jejuni	campylobacter	459
197.16372	C. jejuni	campylobacter	50
197.16373	C. jejuni	campylobacter	61
197.16374	C. jejuni	campylobacter	8
197.16375	C. jejuni	campylobacter	3736
197.16376	C. jejuni	campylobacter	-
197.16377	C. jejuni	campylobacter	929
197.16378	C. jejuni	campylobacter	8
197.16379	C. jejuni	campylobacter	806
197.1638	C. jejuni	campylobacter	38
197.16381	C. jejuni	campylobacter	4562
197.16382	C. jejuni	campylobacter	459
197.16383	C. jejuni	campylobacter	21
197.16384	C. jejuni	campylobacter	4487
197.16385	C. jejuni	campylobacter	982
197.16386	C. jejuni	campylobacter	806
197.16387	C. jejuni	campylobacter	459
197.16388	C. jejuni	campylobacter	459
197.16389	C. jejuni	campylobacter	922
197.1639	C. jejuni	campylobacter	922
197.16391	C. jejuni	campylobacter	8
197.16392	C. jejuni	campylobacter	982
197.16393	C. jejuni	campylobacter	8
197.16394	C. jejuni	campylobacter	1244
197.16395	C. jejuni	campylobacter	918
197.16396	C. jejuni	campylobacter	-
197.16397	C. jejuni	campylobacter	-
485.291	N. gonorrhoeae	neisseria	1579
485.292	N. gonorrhoeae	neisseria	1579
485.294	N. gonorrhoeae	neisseria	1901
485.295	N. gonorrhoeae	neisseria	1579
485.298	N. gonorrhoeae	neisseria	1579
485.299	N. gonorrhoeae	neisseria	1579
485.301	N. gonorrhoeae	neisseria	1579
485.305	N. gonorrhoeae	neisseria	1579
485.307	N. gonorrhoeae	neisseria	1579
485.3083	N. gonorrhoeae	neisseria	1903
485.3084	N. gonorrhoeae	neisseria	1903
485.3085	N. gonorrhoeae	neisseria	1903
485.3086	N. gonorrhoeae	neisseria	1903
485.311	N. gonorrhoeae	neisseria	1579
485.312	N. gonorrhoeae	neisseria	1901
485.313	N. gonorrhoeae	neisseria	1579
485.314	N. gonorrhoeae	neisseria	1579
485.316	N. gonorrhoeae	neisseria	1579
485.317	N. gonorrhoeae	neisseria	10899
485.318	N. gonorrhoeae	neisseria	1579
485.319	N. gonorrhoeae	neisseria	1579
485.32	N. gonorrhoeae	neisseria	1579
485.321	N. gonorrhoeae	neisseria	1579
485.322	N. gonorrhoeae	neisseria	1579
485.323	N. gonorrhoeae	neisseria	-
485.324	N. gonorrhoeae	neisseria	1579
485.325	N. gonorrhoeae	neisseria	1587
485.331	N. gonorrhoeae	neisseria	-
485.333	N. gonorrhoeae	neisseria	1901
485.339	N. gonorrhoeae	neisseria	1901
485.341	N. gonorrhoeae	neisseria	1901
485.342	N. gonorrhoeae	neisseria	1580
485.344	N. gonorrhoeae	neisseria	1901
485.345	N. gonorrhoeae	neisseria	8153
485.347	N. gonorrhoeae	neisseria	7822
485.348	N. gonorrhoeae	neisseria	1901
485.349	N. gonorrhoeae	neisseria	1901
485.354	N. gonorrhoeae	neisseria	6714
485.355	N. gonorrhoeae	neisseria	1901
485.356	N. gonorrhoeae	neisseria	-
485.357	N. gonorrhoeae	neisseria	9363
485.358	N. gonorrhoeae	neisseria	1901
485.359	N. gonorrhoeae	neisseria	1901
485.362	N. gonorrhoeae	neisseria	1901
485.363	N. gonorrhoeae	neisseria	-
485.364	N. gonorrhoeae	neisseria	-
485.365	N. gonorrhoeae	neisseria	1579
485.368	N. gonorrhoeae	neisseria	8122
485.372	N. gonorrhoeae	neisseria	-
485.373	N. gonorrhoeae	neisseria	1901
485.378	N. gonorrhoeae	neisseria	9363
485.38	N. gonorrhoeae	neisseria	8122
485.383	N. gonorrhoeae	neisseria	1901
485.384	N. gonorrhoeae	neisseria	-
485.385	N. gonorrhoeae	neisseria	-
485.386	N. gonorrhoeae	neisseria	9363
485.387	N. gonorrhoeae	neisseria	9363
485.388	N. gonorrhoeae	neisseria	9363
485.39	N. gonorrhoeae	neisseria	9363
485.391	N. gonorrhoeae	neisseria	1901
485.392	N. gonorrhoeae	neisseria	9363
485.393	N. gonorrhoeae	neisseria	9363
485.394	N. gonorrhoeae	neisseria	9363
485.396	N. gonorrhoeae	neisseria	8122
485.404	N. gonorrhoeae	neisseria	9363
485.405	N. gonorrhoeae	neisseria	9363
485.406	N. gonorrhoeae	neisseria	9363
485.408	N. gonorrhoeae	neisseria	9363
485.409	N. gonorrhoeae	neisseria	9363
485.41	N. gonorrhoeae	neisseria	9363
485.411	N. gonorrhoeae	neisseria	7367
485.414	N. gonorrhoeae	neisseria	11424
485.415	N. gonorrhoeae	neisseria	1893
485.42	N. gonorrhoeae	neisseria	1901
485.421	N. gonorrhoeae	neisseria	1901
485.422	N. gonorrhoeae	neisseria	1901
485.423	N. gonorrhoeae	neisseria	9363
485.425	N. gonorrhoeae	neisseria	1901
485.427	N. gonorrhoeae	neisseria	1901
485.428	N. gonorrhoeae	neisseria	1901
485.431	N. gonorrhoeae	neisseria	9363
485.433	N. gonorrhoeae	neisseria	9363
485.434	N. gonorrhoeae	neisseria	9363
485.435	N. gonorrhoeae	neisseria	9363
485.436	N. gonorrhoeae	neisseria	9363
485.44	N. gonorrhoeae	neisseria	9363
485.441	N. gonorrhoeae	neisseria	7363
485.442	N. gonorrhoeae	neisseria	1901
485.443	N. gonorrhoeae	neisseria	1901
485.446	N. gonorrhoeae	neisseria	1901
485.447	N. gonorrhoeae	neisseria	9363
485.448	N. gonorrhoeae	neisseria	9363
485.449	N. gonorrhoeae	neisseria	9363
485.45	N. gonorrhoeae	neisseria	9363
485.453	N. gonorrhoeae	neisseria	9363
485.458	N. gonorrhoeae	neisseria	1901
485.46	N. gonorrhoeae	neisseria	1901
485.461	N. gonorrhoeae	neisseria	1579
485.464	N. gonorrhoeae	neisseria	1901
485.466	N. gonorrhoeae	neisseria	9363
485.467	N. gonorrhoeae	neisseria	11428
485.47	N. gonorrhoeae	neisseria	11428
485.471	N. gonorrhoeae	neisseria	7363
485.472	N. gonorrhoeae	neisseria	7363
485.473	N. gonorrhoeae	neisseria	9363
485.474	N. gonorrhoeae	neisseria	1901
485.475	N. gonorrhoeae	neisseria	1901
485.476	N. gonorrhoeae	neisseria	8126
485.477	N. gonorrhoeae	neisseria	1901
485.478	N. gonorrhoeae	neisseria	1901
485.483	N. gonorrhoeae	neisseria	8126
485.486	N. gonorrhoeae	neisseria	8126
485.487	N. gonorrhoeae	neisseria	1893
485.488	N. gonorrhoeae	neisseria	8126
485.494	N. gonorrhoeae	neisseria	8126
485.495	N. gonorrhoeae	neisseria	8126
485.496	N. gonorrhoeae	neisseria	11428
485.497	N. gonorrhoeae	neisseria	11428
485.498	N. gonorrhoeae	neisseria	9363
485.5	N. gonorrhoeae	neisseria	8126
485.502	N. gonorrhoeae	neisseria	8126
485.506	N. gonorrhoeae	neisseria	11428
485.507	N. gonorrhoeae	neisseria	9363
485.511	N. gonorrhoeae	neisseria	1579
485.512	N. gonorrhoeae	neisseria	1579
485.513	N. gonorrhoeae	neisseria	1579
485.514	N. gonorrhoeae	neisseria	1579
485.515	N. gonorrhoeae	neisseria	1579
485.516	N. gonorrhoeae	neisseria	1580
485.517	N. gonorrhoeae	neisseria	1579
485.518	N. gonorrhoeae	neisseria	7360
485.519	N. gonorrhoeae	neisseria	1580
485.52	N. gonorrhoeae	neisseria	1579
485.521	N. gonorrhoeae	neisseria	1579
485.522	N. gonorrhoeae	neisseria	1579
485.523	N. gonorrhoeae	neisseria	1579
485.524	N. gonorrhoeae	neisseria	1579
485.525	N. gonorrhoeae	neisseria	1587
485.526	N. gonorrhoeae	neisseria	-
485.527	N. gonorrhoeae	neisseria	-
485.528	N. gonorrhoeae	neisseria	1580
485.529	N. gonorrhoeae	neisseria	1580
485.53	N. gonorrhoeae	neisseria	1580
485.531	N. gonorrhoeae	neisseria	-
485.532	N. gonorrhoeae	neisseria	-
485.533	N. gonorrhoeae	neisseria	1580
485.534	N. gonorrhoeae	neisseria	1580
485.535	N. gonorrhoeae	neisseria	1580
485.536	N. gonorrhoeae	neisseria	1580
485.537	N. gonorrhoeae	neisseria	-
485.539	N. gonorrhoeae	neisseria	1901
485.54	N. gonorrhoeae	neisseria	1901
485.541	N. gonorrhoeae	neisseria	-
485.542	N. gonorrhoeae	neisseria	8122
485.543	N. gonorrhoeae	neisseria	8122
485.544	N. gonorrhoeae	neisseria	8122
485.545	N. gonorrhoeae	neisseria	8122
485.546	N. gonorrhoeae	neisseria	8122
485.547	N. gonorrhoeae	neisseria	1901
485.548	N. gonorrhoeae	neisseria	8122
485.549	N. gonorrhoeae	neisseria	8122
485.55	N. gonorrhoeae	neisseria	8122
485.551	N. gonorrhoeae	neisseria	-
485.552	N. gonorrhoeae	neisseria	9363
485.553	N. gonorrhoeae	neisseria	9363
485.554	N. gonorrhoeae	neisseria	1901
485.555	N. gonorrhoeae	neisseria	1901
485.556	N. gonorrhoeae	neisseria	8122
485.557	N. gonorrhoeae	neisseria	9363
485.558	N. gonorrhoeae	neisseria	10899
485.559	N. gonorrhoeae	neisseria	-
485.56	N. gonorrhoeae	neisseria	11427
485.561	N. gonorrhoeae	neisseria	1901
485.562	N. gonorrhoeae	neisseria	1579
485.563	N. gonorrhoeae	neisseria	7827
485.564	N. gonorrhoeae	neisseria	7827
485.565	N. gonorrhoeae	neisseria	9363
485.566	N. gonorrhoeae	neisseria	1901
485.567	N. gonorrhoeae	neisseria	9363
485.568	N. gonorrhoeae	neisseria	1901
485.569	N. gonorrhoeae	neisseria	1901
485.57	N. gonorrhoeae	neisseria	1901
485.571	N. gonorrhoeae	neisseria	1901
485.572	N. gonorrhoeae	neisseria	9363
485.573	N. gonorrhoeae	neisseria	9363
485.574	N. gonorrhoeae	neisseria	9363
485.575	N. gonorrhoeae	neisseria	1901
485.576	N. gonorrhoeae	neisseria	1901
485.577	N. gonorrhoeae	neisseria	1901
485.578	N. gonorrhoeae	neisseria	1901
485.579	N. gonorrhoeae	neisseria	9363
485.58	N. gonorrhoeae	neisseria	9363
485.581	N. gonorrhoeae	neisseria	7363
485.582	N. gonorrhoeae	neisseria	1901
485.584	N. gonorrhoeae	neisseria	1901
485.585	N. gonorrhoeae	neisseria	1901
485.586	N. gonorrhoeae	neisseria	1901
485.587	N. gonorrhoeae	neisseria	8126
485.588	N. gonorrhoeae	neisseria	1901
485.589	N. gonorrhoeae	neisseria	11428
485.59	N. gonorrhoeae	neisseria	7363
485.591	N. gonorrhoeae	neisseria	8126
485.592	N. gonorrhoeae	neisseria	8126
485.593	N. gonorrhoeae	neisseria	8126
485.594	N. gonorrhoeae	neisseria	8126
485.595	N. gonorrhoeae	neisseria	8126
485.596	N. gonorrhoeae	neisseria	9363
485.597	N. gonorrhoeae	neisseria	8126
485.598	N. gonorrhoeae	neisseria	11428
485.599	N. gonorrhoeae	neisseria	11428
485.6	N. gonorrhoeae	neisseria	8126
485.601	N. gonorrhoeae	neisseria	9363
485.602	N. gonorrhoeae	neisseria	1584
485.696	N. gonorrhoeae	neisseria	1600
485.697	N. gonorrhoeae	neisseria	1904
485.698	N. gonorrhoeae	neisseria	1579
485.699	N. gonorrhoeae	neisseria	11421
485.7	N. gonorrhoeae	neisseria	1927
485.701	N. gonorrhoeae	neisseria	7363
485.702	N. gonorrhoeae	neisseria	-
485.703	N. gonorrhoeae	neisseria	1595
485.704	N. gonorrhoeae	neisseria	-
485.705	N. gonorrhoeae	neisseria	1901
485.706	N. gonorrhoeae	neisseria	12524
485.707	N. gonorrhoeae	neisseria	7363
485.708	N. gonorrhoeae	neisseria	1587
485.709	N. gonorrhoeae	neisseria	1901
485.71	N. gonorrhoeae	neisseria	1579
485.711	N. gonorrhoeae	neisseria	-
485.712	N. gonorrhoeae	neisseria	-
485.713	N. gonorrhoeae	neisseria	-
485.714	N. gonorrhoeae	neisseria	1594
485.715	N. gonorrhoeae	neisseria	8122
485.716	N. gonorrhoeae	neisseria	1901
485.717	N. gonorrhoeae	neisseria	1901
485.718	N. gonorrhoeae	neisseria	1901
485.719	N. gonorrhoeae	neisseria	8114
485.72	N. gonorrhoeae	neisseria	-
485.721	N. gonorrhoeae	neisseria	-
485.722	N. gonorrhoeae	neisseria	12531
485.723	N. gonorrhoeae	neisseria	8163
485.724	N. gonorrhoeae	neisseria	1590
485.725	N. gonorrhoeae	neisseria	1590
485.726	N. gonorrhoeae	neisseria	1901
485.727	N. gonorrhoeae	neisseria	8153
485.728	N. gonorrhoeae	neisseria	1901
485.729	N. gonorrhoeae	neisseria	8153
485.73	N. gonorrhoeae	neisseria	1901
485.731	N. gonorrhoeae	neisseria	1901
485.732	N. gonorrhoeae	neisseria	-
485.733	N. gonorrhoeae	neisseria	1901
485.734	N. gonorrhoeae	neisseria	1901
485.735	N. gonorrhoeae	neisseria	1901
485.736	N. gonorrhoeae	neisseria	1901
485.737	N. gonorrhoeae	neisseria	12532
485.738	N. gonorrhoeae	neisseria	7363
485.739	N. gonorrhoeae	neisseria	-
485.74	N. gonorrhoeae	neisseria	1901
485.741	N. gonorrhoeae	neisseria	-
485.742	N. gonorrhoeae	neisseria	8153
485.743	N. gonorrhoeae	neisseria	1901
485.744	N. gonorrhoeae	neisseria	1901
485.745	N. gonorrhoeae	neisseria	10886
485.746	N. gonorrhoeae	neisseria	1901
485.747	N. gonorrhoeae	neisseria	1901
485.748	N. gonorrhoeae	neisseria	10886
485.749	N. gonorrhoeae	neisseria	1901
485.75	N. gonorrhoeae	neisseria	12515
485.751	N. gonorrhoeae	neisseria	1901
485.752	N. gonorrhoeae	neisseria	1901
485.753	N. gonorrhoeae	neisseria	1901
485.754	N. gonorrhoeae	neisseria	9363
485.755	N. gonorrhoeae	neisseria	10886
485.756	N. gonorrhoeae	neisseria	1901
485.757	N. gonorrhoeae	neisseria	1901
485.758	N. gonorrhoeae	neisseria	1901
485.759	N. gonorrhoeae	neisseria	-
485.76	N. gonorrhoeae	neisseria	-
485.761	N. gonorrhoeae	neisseria	9363
485.762	N. gonorrhoeae	neisseria	1594
485.763	N. gonorrhoeae	neisseria	-
485.764	N. gonorrhoeae	neisseria	10890
485.765	N. gonorrhoeae	neisseria	-
485.766	N. gonorrhoeae	neisseria	-
485.767	N. gonorrhoeae	neisseria	10891
485.768	N. gonorrhoeae	neisseria	1901
485.769	N. gonorrhoeae	neisseria	8122
485.77	N. gonorrhoeae	neisseria	1901
485.771	N. gonorrhoeae	neisseria	-
485.772	N. gonorrhoeae	neisseria	-
485.773	N. gonorrhoeae	neisseria	1901
485.774	N. gonorrhoeae	neisseria	1901
485.775	N. gonorrhoeae	neisseria	-
485.776	N. gonorrhoeae	neisseria	1901
485.777	N. gonorrhoeae	neisseria	12537
485.778	N. gonorrhoeae	neisseria	12536
485.779	N. gonorrhoeae	neisseria	12536
485.78	N. gonorrhoeae	neisseria	12536
485.781	N. gonorrhoeae	neisseria	12536
485.782	N. gonorrhoeae	neisseria	12536
485.783	N. gonorrhoeae	neisseria	12536
485.784	N. gonorrhoeae	neisseria	12536
485.785	N. gonorrhoeae	neisseria	1901
485.786	N. gonorrhoeae	neisseria	1901
485.787	N. gonorrhoeae	neisseria	1901
485.788	N. gonorrhoeae	neisseria	1901
485.789	N. gonorrhoeae	neisseria	1901
485.79	N. gonorrhoeae	neisseria	1901
485.791	N. gonorrhoeae	neisseria	-
485.792	N. gonorrhoeae	neisseria	1901
485.793	N. gonorrhoeae	neisseria	1901
485.794	N. gonorrhoeae	neisseria	1901
485.795	N. gonorrhoeae	neisseria	-
485.796	N. gonorrhoeae	neisseria	1901
485.797	N. gonorrhoeae	neisseria	1901
485.798	N. gonorrhoeae	neisseria	-
485.799	N. gonorrhoeae	neisseria	-
485.8	N. gonorrhoeae	neisseria	1585
485.801	N. gonorrhoeae	neisseria	11427
485.802	N. gonorrhoeae	neisseria	1901
485.803	N. gonorrhoeae	neisseria	8163
485.804	N. gonorrhoeae	neisseria	9363
485.805	N. gonorrhoeae	neisseria	1901
485.806	N. gonorrhoeae	neisseria	11675
485.807	N. gonorrhoeae	neisseria	1595
485.808	N. gonorrhoeae	neisseria	1901
485.809	N. gonorrhoeae	neisseria	8163
485.81	N. gonorrhoeae	neisseria	8163
485.811	N. gonorrhoeae	neisseria	-
485.812	N. gonorrhoeae	neisseria	-
485.813	N. gonorrhoeae	neisseria	1901
485.814	N. gonorrhoeae	neisseria	1901
485.815	N. gonorrhoeae	neisseria	1901
485.816	N. gonorrhoeae	neisseria	9365
485.817	N. gonorrhoeae	neisseria	1901
485.818	N. gonorrhoeae	neisseria	10634
485.819	N. gonorrhoeae	neisseria	-
485.82	N. gonorrhoeae	neisseria	-
485.821	N. gonorrhoeae	neisseria	1901
485.822	N. gonorrhoeae	neisseria	-
485.823	N. gonorrhoeae	neisseria	1901
485.824	N. gonorrhoeae	neisseria	9363
485.825	N. gonorrhoeae	neisseria	11516
485.826	N. gonorrhoeae	neisseria	12542
485.827	N. gonorrhoeae	neisseria	-
485.828	N. gonorrhoeae	neisseria	1585
485.829	N. gonorrhoeae	neisseria	12536
485.83	N. gonorrhoeae	neisseria	12536
485.831	N. gonorrhoeae	neisseria	12536
485.832	N. gonorrhoeae	neisseria	1595
485.833	N. gonorrhoeae	neisseria	8163
485.834	N. gonorrhoeae	neisseria	8163
485.835	N. gonorrhoeae	neisseria	1901
485.836	N. gonorrhoeae	neisseria	7827
485.837	N. gonorrhoeae	neisseria	1901
485.838	N. gonorrhoeae	neisseria	1893
485.839	N. gonorrhoeae	neisseria	1600
485.84	N. gonorrhoeae	neisseria	7827
485.841	N. gonorrhoeae	neisseria	1901
485.842	N. gonorrhoeae	neisseria	1901
485.843	N. gonorrhoeae	neisseria	7827
485.844	N. gonorrhoeae	neisseria	1901
485.845	N. gonorrhoeae	neisseria	1901
485.846	N. gonorrhoeae	neisseria	7827
485.847	N. gonorrhoeae	neisseria	1901
485.848	N. gonorrhoeae	neisseria	7827
485.849	N. gonorrhoeae	neisseria	-
485.85	N. gonorrhoeae	neisseria	1901
485.851	N. gonorrhoeae	neisseria	1901
485.852	N. gonorrhoeae	neisseria	1901
485.853	N. gonorrhoeae	neisseria	-
485.854	N. gonorrhoeae	neisseria	-
485.855	N. gonorrhoeae	neisseria	1902
485.856	N. gonorrhoeae	neisseria	9363
485.857	N. gonorrhoeae	neisseria	8122
485.858	N. gonorrhoeae	neisseria	1901
485.859	N. gonorrhoeae	neisseria	1893
485.86	N. gonorrhoeae	neisseria	10931
485.861	N. gonorrhoeae	neisseria	1594
485.862	N. gonorrhoeae	neisseria	1595
485.863	N. gonorrhoeae	neisseria	1893
485.864	N. gonorrhoeae	neisseria	8163
485.865	N. gonorrhoeae	neisseria	1927
485.866	N. gonorrhoeae	neisseria	11075
485.867	N. gonorrhoeae	neisseria	10934
485.868	N. gonorrhoeae	neisseria	1903
485.869	N. gonorrhoeae	neisseria	7363
485.87	N. gonorrhoeae	neisseria	1590
485.871	N. gonorrhoeae	neisseria	7367
485.873	N. gonorrhoeae	neisseria	1902
485.874	N. gonorrhoeae	neisseria	8127
287.1	P. aeruginosa	paeruginosa	111
287.1001	P. aeruginosa	paeruginosa	313
287.1002	P. aeruginosa	paeruginosa	266
287.1003	P. aeruginosa	paeruginosa	3346
287.1004	P. aeruginosa	paeruginosa	233
287.1005	P. aeruginosa	paeruginosa	1605
287.1006	P. aeruginosa	paeruginosa	267
287.1007	P. aeruginosa	paeruginosa	274
287.1008	P. aeruginosa	paeruginosa	1800
287.1009	P. aeruginosa	paeruginosa	155
287.101	P. aeruginosa	paeruginosa	277
287.1011	P. aeruginosa	paeruginosa	233
287.1012	P. aeruginosa	paeruginosa	633
287.1013	P. aeruginosa	paeruginosa	377
287.1014	P. aeruginosa	paeruginosa	369
287.1015	P. aeruginosa	paeruginosa	2718
287.1016	P. aeruginosa	paeruginosa	1750
287.1017	P. aeruginosa	paeruginosa	1605
287.1018	P. aeruginosa	paeruginosa	267
287.1019	P. aeruginosa	paeruginosa	274
287.102	P. aeruginosa	paeruginosa	1800
287.1021	P. aeruginosa	paeruginosa	235
287.1022	P. aeruginosa	paeruginosa	532
287.1023	P. aeruginosa	paeruginosa	241
287.1024	P. aeruginosa	paeruginosa	175
287.1025	P. aeruginosa	paeruginosa	633
287.1026	P. aeruginosa	paeruginosa	2069
287.1027	P. aeruginosa	paeruginosa	560
287.1028	P. aeruginosa	paeruginosa	560
287.1029	P. aeruginosa	paeruginosa	244
287.103	P. aeruginosa	paeruginosa	1721
287.1031	P. aeruginosa	paeruginosa	235
287.1032	P. aeruginosa	paeruginosa	-
287.1033	P. aeruginosa	paeruginosa	-
287.1034	P. aeruginosa	paeruginosa	-
287.1035	P. aeruginosa	paeruginosa	253
287.1036	P. aeruginosa	paeruginosa	1684
287.1037	P. aeruginosa	paeruginosa	968
287.1038	P. aeruginosa	paeruginosa	308
287.1039	P. aeruginosa	paeruginosa	395
287.104	P. aeruginosa	paeruginosa	313
287.1041	P. aeruginosa	paeruginosa	262
287.1042	P. aeruginosa	paeruginosa	175
287.1043	P. aeruginosa	paeruginosa	773
287.1044	P. aeruginosa	paeruginosa	606
287.1045	P. aeruginosa	paeruginosa	235
287.1046	P. aeruginosa	paeruginosa	111
287.1047	P. aeruginosa	paeruginosa	3119
287.1048	P. aeruginosa	paeruginosa	1184
287.1049	P. aeruginosa	paeruginosa	701
287.105	P. aeruginosa	paeruginosa	865
287.1052	P. aeruginosa	paeruginosa	175
287.1053	P. aeruginosa	paeruginosa	116
287.1054	P. aeruginosa	paeruginosa	606
287.1055	P. aeruginosa	paeruginosa	-
287.1056	P. aeruginosa	paeruginosa	2717
287.1057	P. aeruginosa	paeruginosa	381
287.1058	P. aeruginosa	paeruginosa	235
287.1059	P. aeruginosa	paeruginosa	883
287.106	P. aeruginosa	paeruginosa	244
287.1061	P. aeruginosa	paeruginosa	885
287.1062	P. aeruginosa	paeruginosa	298
287.1063	P. aeruginosa	paeruginosa	319
287.1064	P. aeruginosa	paeruginosa	2572
287.1065	P. aeruginosa	paeruginosa	244
287.1066	P. aeruginosa	paeruginosa	1101
287.1067	P. aeruginosa	paeruginosa	357
287.1068	P. aeruginosa	paeruginosa	16
287.1069	P. aeruginosa	paeruginosa	357
287.107	P. aeruginosa	paeruginosa	621
287.1071	P. aeruginosa	paeruginosa	132
287.1072	P. aeruginosa	paeruginosa	308
287.1073	P. aeruginosa	paeruginosa	640
287.1074	P. aeruginosa	paeruginosa	1284
287.1075	P. aeruginosa	paeruginosa	17
287.1076	P. aeruginosa	paeruginosa	108
287.1077	P. aeruginosa	paeruginosa	2021
287.1078	P. aeruginosa	paeruginosa	277
287.1079	P. aeruginosa	paeruginosa	639
287.108	P. aeruginosa	paeruginosa	395
287.1081	P. aeruginosa	paeruginosa	253
287.1082	P. aeruginosa	paeruginosa	2625
287.1083	P. aeruginosa	paeruginosa	2715
287.1084	P. aeruginosa	paeruginosa	-
287.1085	P. aeruginosa	paeruginosa	253
287.1086	P. aeruginosa	paeruginosa	27
287.1087	P. aeruginosa	paeruginosa	235
287.1088	P. aeruginosa	paeruginosa	235
287.1089	P. aeruginosa	paeruginosa	244
287.109	P. aeruginosa	paeruginosa	1960
287.1091	P. aeruginosa	paeruginosa	260
287.1092	P. aeruginosa	paeruginosa	767
287.1093	P. aeruginosa	paeruginosa	111
287.1094	P. aeruginosa	paeruginosa	162
287.1095	P. aeruginosa	paeruginosa	111
287.1096	P. aeruginosa	paeruginosa	244
287.1097	P. aeruginosa	paeruginosa	244
287.1098	P. aeruginosa	paeruginosa	111
287.1099	P. aeruginosa	paeruginosa	348
287.11	P. aeruginosa	paeruginosa	235
287.1101	P. aeruginosa	paeruginosa	308
287.1102	P. aeruginosa	paeruginosa	1858
287.1103	P. aeruginosa	paeruginosa	179
287.1104	P. aeruginosa	paeruginosa	308
287.1105	P. aeruginosa	paeruginosa	-
287.1106	P. aeruginosa	paeruginosa	395
287.1107	P. aeruginosa	paeruginosa	155
287.1108	P. aeruginosa	paeruginosa	277
287.1109	P. aeruginosa	paeruginosa	277
287.111	P. aeruginosa	paeruginosa	1122
287.1111	P. aeruginosa	paeruginosa	277
287.1112	P. aeruginosa	paeruginosa	2714
287.1113	P. aeruginosa	paeruginosa	386
287.1114	P. aeruginosa	paeruginosa	671
287.1115	P. aeruginosa	paeruginosa	395
287.1116	P. aeruginosa	paeruginosa	395
287.1117	P. aeruginosa	paeruginosa	1684
287.1118	P. aeruginosa	paeruginosa	308
287.1119	P. aeruginosa	paeruginosa	233
287.112	P. aeruginosa	paeruginosa	132
287.1121	P. aeruginosa	paeruginosa	385
287.1122	P. aeruginosa	paeruginosa	235
287.1123	P. aeruginosa	paeruginosa	-
287.1124	P. aeruginosa	paeruginosa	235
287.1125	P. aeruginosa	paeruginosa	111
287.1126	P. aeruginosa	paeruginosa	111
287.1127	P. aeruginosa	paeruginosa	111
287.1128	P. aeruginosa	paeruginosa	235
287.1129	P. aeruginosa	paeruginosa	17
287.113	P. aeruginosa	paeruginosa	111
287.1131	P. aeruginosa	paeruginosa	235
287.1132	P. aeruginosa	paeruginosa	175
287.1133	P. aeruginosa	paeruginosa	235
287.1134	P. aeruginosa	paeruginosa	235
287.1135	P. aeruginosa	paeruginosa	235
287.1136	P. aeruginosa	paeruginosa	233
287.1137	P. aeruginosa	paeruginosa	-
287.1138	P. aeruginosa	paeruginosa	308
287.1139	P. aeruginosa	paeruginosa	179
287.114	P. aeruginosa	paeruginosa	111
287.1141	P. aeruginosa	paeruginosa	111
287.1142	P. aeruginosa	paeruginosa	308
287.1143	P. aeruginosa	paeruginosa	179
287.1144	P. aeruginosa	paeruginosa	235
287.1145	P. aeruginosa	paeruginosa	235
287.1146	P. aeruginosa	paeruginosa	111
287.1147	P. aeruginosa	paeruginosa	235
287.1148	P. aeruginosa	paeruginosa	235
287.1149	P. aeruginosa	paeruginosa	116
287.115	P. aeruginosa	paeruginosa	235
287.1151	P. aeruginosa	paeruginosa	235
287.1152	P. aeruginosa	paeruginosa	348
287.1153	P. aeruginosa	paeruginosa	309
287.1156	P. aeruginosa	paeruginosa	640
287.1157	P. aeruginosa	paeruginosa	253
287.1158	P. aeruginosa	paeruginosa	235
287.1159	P. aeruginosa	paeruginosa	1090
287.116	P. aeruginosa	paeruginosa	309
287.1161	P. aeruginosa	paeruginosa	847
287.1162	P. aeruginosa	paeruginosa	235
287.1163	P. aeruginosa	paeruginosa	235
287.1164	P. aeruginosa	paeruginosa	2731
287.1165	P. aeruginosa	paeruginosa	167
287.1166	P. aeruginosa	paeruginosa	348
287.1167	P. aeruginosa	paeruginosa	179
287.1168	P. aeruginosa	paeruginosa	498
287.1169	P. aeruginosa	paeruginosa	111
287.117	P. aeruginosa	paeruginosa	257
287.1171	P. aeruginosa	paeruginosa	871
287.1172	P. aeruginosa	paeruginosa	111
287.1173	P. aeruginosa	paeruginosa	3170
287.1174	P. aeruginosa	paeruginosa	2615
287.1175	P. aeruginosa	paeruginosa	1400
287.1176	P. aeruginosa	paeruginosa	654
287.1177	P. aeruginosa	paeruginosa	348
287.1178	P. aeruginosa	paeruginosa	111
287.1179	P. aeruginosa	paeruginosa	-
287.118	P. aeruginosa	paeruginosa	915
287.1181	P. aeruginosa	paeruginosa	2712
287.1182	P. aeruginosa	paeruginosa	292
287.1183	P. aeruginosa	paeruginosa	298
287.1184	P. aeruginosa	paeruginosa	235
287.1185	P. aeruginosa	paeruginosa	111
287.1186	P. aeruginosa	paeruginosa	1053
287.1187	P. aeruginosa	paeruginosa	1248
287.1188	P. aeruginosa	paeruginosa	175
287.1189	P. aeruginosa	paeruginosa	2711
287.119	P. aeruginosa	paeruginosa	773
287.1191	P. aeruginosa	paeruginosa	365
287.1192	P. aeruginosa	paeruginosa	175
287.1193	P. aeruginosa	paeruginosa	313
287.1194	P. aeruginosa	paeruginosa	381
287.1195	P. aeruginosa	paeruginosa	111
287.1196	P. aeruginosa	paeruginosa	242
287.1197	P. aeruginosa	paeruginosa	-
287.1198	P. aeruginosa	paeruginosa	319
287.1199	P. aeruginosa	paeruginosa	313
287.12	P. aeruginosa	paeruginosa	235
287.1201	P. aeruginosa	paeruginosa	3119
287.1202	P. aeruginosa	paeruginosa	235
287.1203	P. aeruginosa	paeruginosa	235
287.1204	P. aeruginosa	paeruginosa	233
287.1205	P. aeruginosa	paeruginosa	446
287.1206	P. aeruginosa	paeruginosa	167
287.1207	P. aeruginosa	paeruginosa	655
287.1208	P. aeruginosa	paeruginosa	244
287.1209	P. aeruginosa	paeruginosa	111
287.121	P. aeruginosa	paeruginosa	823
287.1211	P. aeruginosa	paeruginosa	308
287.1212	P. aeruginosa	paeruginosa	823
287.1214	P. aeruginosa	paeruginosa	316
287.1215	P. aeruginosa	paeruginosa	146
287.1216	P. aeruginosa	paeruginosa	111
287.1217	P. aeruginosa	paeruginosa	2708
287.1218	P. aeruginosa	paeruginosa	2140
287.1219	P. aeruginosa	paeruginosa	500
287.122	P. aeruginosa	paeruginosa	252
287.1221	P. aeruginosa	paeruginosa	-
287.1222	P. aeruginosa	paeruginosa	2708
287.1223	P. aeruginosa	paeruginosa	-
287.1224	P. aeruginosa	paeruginosa	2708
287.1225	P. aeruginosa	paeruginosa	782
287.1226	P. aeruginosa	paeruginosa	782
287.1227	P. aeruginosa	paeruginosa	782
287.1228	P. aeruginosa	paeruginosa	274
287.1229	P. aeruginosa	paeruginosa	1011
287.123	P. aeruginosa	paeruginosa	1239
287.1231	P. aeruginosa	paeruginosa	277
287.1232	P. aeruginosa	paeruginosa	569
287.1233	P. aeruginosa	paeruginosa	389
287.1234	P. aeruginosa	paeruginosa	908
287.1235	P. aeruginosa	paeruginosa	116
287.1237	P. aeruginosa	paeruginosa	2123
287.1238	P. aeruginosa	paeruginosa	179
287.1239	P. aeruginosa	paeruginosa	439
287.124	P. aeruginosa	paeruginosa	17
287.1241	P. aeruginosa	paeruginosa	-
287.1242	P. aeruginosa	paeruginosa	-
287.1243	P. aeruginosa	paeruginosa	-
287.1245	P. aeruginosa	paeruginosa	2707
287.1246	P. aeruginosa	paeruginosa	2706
287.1247	P. aeruginosa	paeruginosa	782
287.1248	P. aeruginosa	paeruginosa	348
287.1249	P. aeruginosa	paeruginosa	2705
287.125	P. aeruginosa	paeruginosa	389
287.1301	P. aeruginosa	paeruginosa	27
287.1477	P. aeruginosa	paeruginosa	316
287.1482	P. aeruginosa	paeruginosa	192
287.2972	P. aeruginosa	paeruginosa	964
287.2973	P. aeruginosa	paeruginosa	235
287.2975	P. aeruginosa	paeruginosa	235
287.2976	P. aeruginosa	paeruginosa	235
287.2977	P. aeruginosa	paeruginosa	654
287.2978	P. aeruginosa	paeruginosa	277
287.2979	P. aeruginosa	paeruginosa	155
287.298	P. aeruginosa	paeruginosa	233
287.3105	P. aeruginosa	paeruginosa	2023
287.3106	P. aeruginosa	paeruginosa	514
287.3107	P. aeruginosa	paeruginosa	298
287.3108	P. aeruginosa	paeruginosa	308
287.3109	P. aeruginosa	paeruginosa	2572
287.311	P. aeruginosa	paeruginosa	111
287.3111	P. aeruginosa	paeruginosa	253
287.3112	P. aeruginosa	paeruginosa	389
287.3113	P. aeruginosa	paeruginosa	244
287.3114	P. aeruginosa	paeruginosa	235
287.3115	P. aeruginosa	paeruginosa	253
287.3116	P. aeruginosa	paeruginosa	447
287.3117	P. aeruginosa	paeruginosa	235
287.3118	P. aeruginosa	paeruginosa	446
287.3119	P. aeruginosa	paeruginosa	235
287.312	P. aeruginosa	paeruginosa	235
287.3121	P. aeruginosa	paeruginosa	175
287.3122	P. aeruginosa	paeruginosa	389
287.3123	P. aeruginosa	paeruginosa	463
287.3124	P. aeruginosa	paeruginosa	274
287.3125	P. aeruginosa	paeruginosa	235
287.3126	P. aeruginosa	paeruginosa	389
287.3127	P. aeruginosa	paeruginosa	235
287.3128	P. aeruginosa	paeruginosa	308
287.3129	P. aeruginosa	paeruginosa	357
287.313	P. aeruginosa	paeruginosa	447
287.5685	P. aeruginosa	paeruginosa	1712
287.5686	P. aeruginosa	paeruginosa	235
287.5687	P. aeruginosa	paeruginosa	308
287.5688	P. aeruginosa	paeruginosa	233
287.5689	P. aeruginosa	paeruginosa	1006
287.569	P. aeruginosa	paeruginosa	235
287.5701	P. aeruginosa	paeruginosa	357
287.5702	P. aeruginosa	paeruginosa	245
287.5703	P. aeruginosa	paeruginosa	395
287.5704	P. aeruginosa	paeruginosa	-
287.5746	P. aeruginosa	paeruginosa	357
287.5747	P. aeruginosa	paeruginosa	357
287.5749	P. aeruginosa	paeruginosa	395
287.575	P. aeruginosa	paeruginosa	111
287.5751	P. aeruginosa	paeruginosa	1006
287.5752	P. aeruginosa	paeruginosa	233
287.5778	P. aeruginosa	paeruginosa	620
287.5955	P. aeruginosa	paeruginosa	-
287.5959	P. aeruginosa	paeruginosa	233
287.5969	P. aeruginosa	paeruginosa	179
287.5971	P. aeruginosa	paeruginosa	-
287.5972	P. aeruginosa	paeruginosa	298
287.5973	P. aeruginosa	paeruginosa	274
287.6326	P. aeruginosa	paeruginosa	-
287.6327	P. aeruginosa	paeruginosa	235
287.6328	P. aeruginosa	paeruginosa	235
287.6329	P. aeruginosa	paeruginosa	308
287.633	P. aeruginosa	paeruginosa	111
287.6331	P. aeruginosa	paeruginosa	-
287.6492	P. aeruginosa	paeruginosa	233
287.7773	P. aeruginosa	paeruginosa	27
287.7774	P. aeruginosa	paeruginosa	1503
287.7775	P. aeruginosa	paeruginosa	1129
287.7776	P. aeruginosa	paeruginosa	532
287.7777	P. aeruginosa	paeruginosa	381
287.7778	P. aeruginosa	paeruginosa	497
287.7779	P. aeruginosa	paeruginosa	3043
287.778	P. aeruginosa	paeruginosa	235
287.7782	P. aeruginosa	paeruginosa	235
287.7783	P. aeruginosa	paeruginosa	235
287.7784	P. aeruginosa	paeruginosa	1654
287.7785	P. aeruginosa	paeruginosa	235
287.7786	P. aeruginosa	paeruginosa	235
287.7787	P. aeruginosa	paeruginosa	3014
287.7788	P. aeruginosa	paeruginosa	2851
287.7789	P. aeruginosa	paeruginosa	108
287.779	P. aeruginosa	paeruginosa	2865
287.7791	P. aeruginosa	paeruginosa	3036
287.7792	P. aeruginosa	paeruginosa	3045
287.7794	P. aeruginosa	paeruginosa	3043
287.7795	P. aeruginosa	paeruginosa	446
287.7796	P. aeruginosa	paeruginosa	3015
287.7797	P. aeruginosa	paeruginosa	3002
287.7798	P. aeruginosa	paeruginosa	3012
287.7799	P. aeruginosa	paeruginosa	663
287.7801	P. aeruginosa	paeruginosa	166
287.7802	P. aeruginosa	paeruginosa	2572
287.7803	P. aeruginosa	paeruginosa	3013
287.7804	P. aeruginosa	paeruginosa	347
287.7805	P. aeruginosa	paeruginosa	2031
287.7806	P. aeruginosa	paeruginosa	3010
287.7807	P. aeruginosa	paeruginosa	17
287.7808	P. aeruginosa	paeruginosa	654
287.7809	P. aeruginosa	paeruginosa	164
287.781	P. aeruginosa	paeruginosa	827
287.7811	P. aeruginosa	paeruginosa	282
287.7813	P. aeruginosa	paeruginosa	845
287.7814	P. aeruginosa	paeruginosa	244
287.7816	P. aeruginosa	paeruginosa	1074
287.7817	P. aeruginosa	paeruginosa	3008
287.7818	P. aeruginosa	paeruginosa	192
287.7819	P. aeruginosa	paeruginosa	2065
287.782	P. aeruginosa	paeruginosa	309
287.7821	P. aeruginosa	paeruginosa	633
287.7822	P. aeruginosa	paeruginosa	699
287.7823	P. aeruginosa	paeruginosa	3006
287.7824	P. aeruginosa	paeruginosa	211
287.7825	P. aeruginosa	paeruginosa	2952
287.7826	P. aeruginosa	paeruginosa	3032
287.7827	P. aeruginosa	paeruginosa	3005
287.7828	P. aeruginosa	paeruginosa	390
287.7829	P. aeruginosa	paeruginosa	1105
287.783	P. aeruginosa	paeruginosa	235
287.7831	P. aeruginosa	paeruginosa	3004
287.7832	P. aeruginosa	paeruginosa	1337
287.7833	P. aeruginosa	paeruginosa	252
287.7834	P. aeruginosa	paeruginosa	3011
287.7835	P. aeruginosa	paeruginosa	2142
287.7836	P. aeruginosa	paeruginosa	3009
287.7837	P. aeruginosa	paeruginosa	155
287.7838	P. aeruginosa	paeruginosa	3038
287.7839	P. aeruginosa	paeruginosa	3034
287.784	P. aeruginosa	paeruginosa	3033
287.7841	P. aeruginosa	paeruginosa	207
287.7842	P. aeruginosa	paeruginosa	463
287.7843	P. aeruginosa	paeruginosa	253
287.7844	P. aeruginosa	paeruginosa	274
287.7845	P. aeruginosa	paeruginosa	241
287.7846	P. aeruginosa	paeruginosa	2855
287.7847	P. aeruginosa	paeruginosa	3031
287.7848	P. aeruginosa	paeruginosa	357
287.7849	P. aeruginosa	paeruginosa	646
287.785	P. aeruginosa	paeruginosa	253
287.7851	P. aeruginosa	paeruginosa	3040
287.7852	P. aeruginosa	paeruginosa	1229
287.7853	P. aeruginosa	paeruginosa	829
287.7854	P. aeruginosa	paeruginosa	875
287.7855	P. aeruginosa	paeruginosa	1414
287.7856	P. aeruginosa	paeruginosa	3003
287.7857	P. aeruginosa	paeruginosa	1685
287.7858	P. aeruginosa	paeruginosa	3030
287.7859	P. aeruginosa	paeruginosa	348
287.786	P. aeruginosa	paeruginosa	621
287.7861	P. aeruginosa	paeruginosa	2387
287.7862	P. aeruginosa	paeruginosa	111
287.8027	P. aeruginosa	paeruginosa	3042
287.8028	P. aeruginosa	paeruginosa	3041
287.8029	P. aeruginosa	paeruginosa	179
287.803	P. aeruginosa	paeruginosa	3035
287.8031	P. aeruginosa	paeruginosa	3037
287.8032	P. aeruginosa	paeruginosa	2132
287.8033	P. aeruginosa	paeruginosa	137
287.8034	P. aeruginosa	paeruginosa	3007
287.846	P. aeruginosa	paeruginosa	274
287.847	P. aeruginosa	paeruginosa	17
287.848	P. aeruginosa	paeruginosa	395
287.849	P. aeruginosa	paeruginosa	155
287.8491	P. aeruginosa	paeruginosa	-
287.8493	P. aeruginosa	paeruginosa	1693
287.8494	P. aeruginosa	paeruginosa	132
287.8495	P. aeruginosa	paeruginosa	17
287.8497	P. aeruginosa	paeruginosa	389
287.8498	P. aeruginosa	paeruginosa	27
287.8499	P. aeruginosa	paeruginosa	235
287.85	P. aeruginosa	paeruginosa	17
287.85	P. aeruginosa	paeruginosa	-
287.8501	P. aeruginosa	paeruginosa	235
287.8502	P. aeruginosa	paeruginosa	155
287.8503	P. aeruginosa	paeruginosa	677
287.8506	P. aeruginosa	paeruginosa	179
287.8507	P. aeruginosa	paeruginosa	235
287.8509	P. aeruginosa	paeruginosa	-
287.851	P. aeruginosa	paeruginosa	319
287.851	P. aeruginosa	paeruginosa	-
287.8513	P. aeruginosa	paeruginosa	27
287.8514	P. aeruginosa	paeruginosa	235
287.8515	P. aeruginosa	paeruginosa	357
287.8516	P. aeruginosa	paeruginosa	446
287.8517	P. aeruginosa	paeruginosa	27
287.8518	P. aeruginosa	paeruginosa	2012
287.852	P. aeruginosa	paeruginosa	111
287.852	P. aeruginosa	paeruginosa	235
287.8521	P. aeruginosa	paeruginosa	233
287.8522	P. aeruginosa	paeruginosa	233
287.8524	P. aeruginosa	paeruginosa	446
287.8525	P. aeruginosa	paeruginosa	357
287.8526	P. aeruginosa	paeruginosa	966
287.8527	P. aeruginosa	paeruginosa	233
287.8528	P. aeruginosa	paeruginosa	233
287.8529	P. aeruginosa	paeruginosa	357
287.853	P. aeruginosa	paeruginosa	261
287.853	P. aeruginosa	paeruginosa	1600
287.8531	P. aeruginosa	paeruginosa	235
287.8533	P. aeruginosa	paeruginosa	233
287.8534	P. aeruginosa	paeruginosa	233
287.8535	P. aeruginosa	paeruginosa	17
287.8536	P. aeruginosa	paeruginosa	179
287.8537	P. aeruginosa	paeruginosa	313
287.8538	P. aeruginosa	paeruginosa	389
287.8539	P. aeruginosa	paeruginosa	360
287.854	P. aeruginosa	paeruginosa	1560
287.854	P. aeruginosa	paeruginosa	253
287.8541	P. aeruginosa	paeruginosa	252
287.8542	P. aeruginosa	paeruginosa	313
287.8543	P. aeruginosa	paeruginosa	-
287.8544	P. aeruginosa	paeruginosa	175
287.8545	P. aeruginosa	paeruginosa	966
287.8546	P. aeruginosa	paeruginosa	17
287.8547	P. aeruginosa	paeruginosa	252
287.8548	P. aeruginosa	paeruginosa	966
287.8549	P. aeruginosa	paeruginosa	1600
287.855	P. aeruginosa	paeruginosa	235
287.855	P. aeruginosa	paeruginosa	966
287.8551	P. aeruginosa	paeruginosa	966
287.856	P. aeruginosa	paeruginosa	644
287.857	P. aeruginosa	paeruginosa	633
287.858	P. aeruginosa	paeruginosa	348
287.859	P. aeruginosa	paeruginosa	313
287.86	P. aeruginosa	paeruginosa	235
287.861	P. aeruginosa	paeruginosa	2476
287.862	P. aeruginosa	paeruginosa	635
287.863	P. aeruginosa	paeruginosa	2727
287.864	P. aeruginosa	paeruginosa	298
287.865	P. aeruginosa	paeruginosa	699
287.866	P. aeruginosa	paeruginosa	2726
287.867	P. aeruginosa	paeruginosa	319
287.868	P. aeruginosa	paeruginosa	360
287.869	P. aeruginosa	paeruginosa	569
287.87	P. aeruginosa	paeruginosa	234
287.871	P. aeruginosa	paeruginosa	298
287.872	P. aeruginosa	paeruginosa	2238
287.873	P. aeruginosa	paeruginosa	253
287.874	P. aeruginosa	paeruginosa	1320
287.875	P. aeruginosa	paeruginosa	446
287.876	P. aeruginosa	paeruginosa	2211
287.877	P. aeruginosa	paeruginosa	2725
287.878	P. aeruginosa	paeruginosa	274
287.879	P. aeruginosa	paeruginosa	309
287.88	P. aeruginosa	paeruginosa	116
287.881	P. aeruginosa	paeruginosa	395
287.882	P. aeruginosa	paeruginosa	406
287.883	P. aeruginosa	paeruginosa	560
287.884	P. aeruginosa	paeruginosa	298
287.885	P. aeruginosa	paeruginosa	274
287.886	P. aeruginosa	paeruginosa	360
287.887	P. aeruginosa	paeruginosa	395
287.8875	P. aeruginosa	paeruginosa	244
287.888	P. aeruginosa	paeruginosa	245
287.8884	P. aeruginosa	paeruginosa	1816
287.889	P. aeruginosa	paeruginosa	233
287.89	P. aeruginosa	paeruginosa	463
287.891	P. aeruginosa	paeruginosa	1086
287.892	P. aeruginosa	paeruginosa	2724
287.893	P. aeruginosa	paeruginosa	253
287.894	P. aeruginosa	paeruginosa	253
287.895	P. aeruginosa	paeruginosa	2723
287.896	P. aeruginosa	paeruginosa	387
287.897	P. aeruginosa	paeruginosa	244
287.898	P. aeruginosa	paeruginosa	3063
287.899	P. aeruginosa	paeruginosa	309
287.9	P. aeruginosa	paeruginosa	17
287.901	P. aeruginosa	paeruginosa	-
287.902	P. aeruginosa	paeruginosa	253
287.903	P. aeruginosa	paeruginosa	235
287.904	P. aeruginosa	paeruginosa	1033
287.905	P. aeruginosa	paeruginosa	244
287.906	P. aeruginosa	paeruginosa	252
287.907	P. aeruginosa	paeruginosa	253
287.908	P. aeruginosa	paeruginosa	175
287.909	P. aeruginosa	paeruginosa	111
287.91	P. aeruginosa	paeruginosa	1284
287.911	P. aeruginosa	paeruginosa	111
287.912	P. aeruginosa	paeruginosa	235
287.913	P. aeruginosa	paeruginosa	308
287.914	P. aeruginosa	paeruginosa	-
287.915	P. aeruginosa	paeruginosa	235
287.916	P. aeruginosa	paeruginosa	111
287.917	P. aeruginosa	paeruginosa	2722
287.918	P. aeruginosa	paeruginosa	235
287.919	P. aeruginosa	paeruginosa	557
287.92	P. aeruginosa	paeruginosa	348
287.921	P. aeruginosa	paeruginosa	395
287.922	P. aeruginosa	paeruginosa	646
287.923	P. aeruginosa	paeruginosa	231
287.924	P. aeruginosa	paeruginosa	2410
287.925	P. aeruginosa	paeruginosa	-
287.926	P. aeruginosa	paeruginosa	2055
287.927	P. aeruginosa	paeruginosa	316
287.928	P. aeruginosa	paeruginosa	319
287.929	P. aeruginosa	paeruginosa	357
287.93	P. aeruginosa	paeruginosa	1076
287.931	P. aeruginosa	paeruginosa	298
287.932	P. aeruginosa	paeruginosa	769
287.933	P. aeruginosa	paeruginosa	1076
287.934	P. aeruginosa	paeruginosa	233
287.951	P. aeruginosa	paeruginosa	111
287.952	P. aeruginosa	paeruginosa	1420
287.953	P. aeruginosa	paeruginosa	274
287.954	P. aeruginosa	paeruginosa	27
287.955	P. aeruginosa	paeruginosa	235
287.956	P. aeruginosa	paeruginosa	244
287.957	P. aeruginosa	paeruginosa	1437
287.958	P. aeruginosa	paeruginosa	1295
287.959	P. aeruginosa	paeruginosa	879
287.96	P. aeruginosa	paeruginosa	155
287.961	P. aeruginosa	paeruginosa	395
287.962	P. aeruginosa	paeruginosa	1567
287.963	P. aeruginosa	paeruginosa	274
287.964	P. aeruginosa	paeruginosa	308
287.965	P. aeruginosa	paeruginosa	308
287.966	P. aeruginosa	paeruginosa	235
287.967	P. aeruginosa	paeruginosa	2721
287.968	P. aeruginosa	paeruginosa	-
287.969	P. aeruginosa	paeruginosa	-
287.97	P. aeruginosa	paeruginosa	1090
287.971	P. aeruginosa	paeruginosa	532
287.972	P. aeruginosa	paeruginosa	500
287.973	P. aeruginosa	paeruginosa	2720
287.974	P. aeruginosa	paeruginosa	773
287.975	P. aeruginosa	paeruginosa	244
287.976	P. aeruginosa	paeruginosa	2410
287.978	P. aeruginosa	paeruginosa	260
287.979	P. aeruginosa	paeruginosa	285
287.98	P. aeruginosa	paeruginosa	179
287.981	P. aeruginosa	paeruginosa	2069
287.982	P. aeruginosa	paeruginosa	621
287.983	P. aeruginosa	paeruginosa	17
287.984	P. aeruginosa	paeruginosa	235
287.985	P. aeruginosa	paeruginosa	253
287.986	P. aeruginosa	paeruginosa	527
287.987	P. aeruginosa	paeruginosa	27
287.988	P. aeruginosa	paeruginosa	179
287.989	P. aeruginosa	paeruginosa	17
287.99	P. aeruginosa	paeruginosa	1743
287.991	P. aeruginosa	paeruginosa	233
287.992	P. aeruginosa	paeruginosa	-
287.993	P. aeruginosa	paeruginosa	348
287.994	P. aeruginosa	paeruginosa	2719
287.995	P. aeruginosa	paeruginosa	308
287.996	P. aeruginosa	paeruginosa	621
287.997	P. aeruginosa	paeruginosa	-
287.998	P. aeruginosa	paeruginosa	17
287.999	P. aeruginosa	paeruginosa	-
470.132	A. baumannii	abaumannii_2	2
470.1321	A. baumannii	abaumannii_2	2
470.1322	A. baumannii	abaumannii_2	2
470.1323	A. baumannii	abaumannii_2	2
470.1324	A. baumannii	abaumannii_2	2
470.1326	A. baumannii	abaumannii_2	2
470.1327	A. baumannii	abaumannii_2	2
470.1328	A. baumannii	abaumannii_2	2
470.1329	A. baumannii	abaumannii_2	2
470.133	A. baumannii	abaumannii_2	2
470.1331	A. baumannii	abaumannii_2	2
470.1333	A. baumannii	abaumannii_2	2
470.1334	A. baumannii	abaumannii_2	2
470.1335	A. baumannii	abaumannii_2	2
470.1336	A. baumannii	abaumannii_2	2
470.1337	A. baumannii	abaumannii_2	2
470.1338	A. baumannii	abaumannii_2	250
470.1339	A. baumannii	abaumannii_2	2
470.134	A. baumannii	abaumannii_2	250
470.1341	A. baumannii	abaumannii_2	2
[truncated: 10,677 more rows]
