# Supplementary material for: Comparative pangenomics: analysis of 12 microbial pathogen pangenomes reveals conserved global structures of genetic and functional diversity
Source: BMC Genomics. 2022 Jan 4;23:7. doi: 10.1186/s12864-021-08223-8 (PMC8725406; doi:10.1186/s12864-021-08223-8)
Supplement: Supplementary file 1 — Additional file 1: Figure S1. Phylogenetic tree of selected species and MLST subtype distributions. a) Phylogenetic tree constructed for representative genomes of each species using PATRIC’s Codon Tree service. Genomes are labeled by their name and PATRIC Genome ID. b) Distribution of MLST subtypes for each species’ genome collection. The relative abundance of the top 5 MLST subtypes, all other subtypes, and untyped genomes are shown per species. Figure S2. Evaluation of accuracy of Heaps’ Law at predicting pangenome size, with or without controlling from MLST. a) Example fit of Heaps’ Law to first half of genomes (unbalanced) or MLSTs (MLST balanced) and extrapolation to second half to evaluate pangenome size projection. b-c) Median mean absolute error (MAE) across Heaps’ Law fits for 100 random genome orderings, with or without MLST balancing, for each species in the fitting and extrapolation regions. Dotted lines indicate equal performance between the two methods. Figure S3. Gene frequency distributions by species. Figure S4. Fitted cumulative gene frequency distributions and corresponding core and unique gene frequency thresholds, by species. Observed distributions (solid blue), fitted functions (dashed orange), and the R2 and mean absolute errors (MAE) of the fits are shown. Fitted inflection points (black dot, dashed gray) and frequency thresholds corresponding to core and unique genes (dashed black) are also shown. Figure S5. COG functional group enrichment in the core, accessory, and unique genomes of 12 species. Heatmaps are colored by the log2 odds ratio (LOR) between each COG and the a) core, b) accessory, c) unique genome of each species. COGs are sorted by mean LOR across all species. LOR color scales are symmetric and identical for all plots; four values are outside of the color range: F x E. cloacae (LOR = − 7.5), Q x C. coli (LOR = − 6.0), and K x C. coli (LOR = − 6.9) for accessory genomes; F x E. faecium (LOR = − 5.3) for unique genomes. Starred ce [file 12864_2021_8223_MOESM1_ESM.zip › DatasetS3.csv]

organism	genes	genomes	core_min	unique_max	n_core	n_acc	n_unique	R2	MAE	c1	c2	a1	a2	k
E. cloacae	25678	104	102.204632103063	8.60463210306286	2906	4533	18239	0.995500869102697	103.868101989608	0.603123535422197	0.62657091500199	1.42140416511035	2.92481761092922	2.38249726125534
E. faecium	6310	169	161.82993740312	9.72993740312014	2155	2403	1752	0.964472083783397	90.3149980293983	0.893210882649621	0.473960249311455	1.05165755262121	1.0409210206294	8.55013550126279
C. coli	8022	269	263.065287478951	20.9652874789512	1331	1046	5645	0.995517590968221	25.1533294570801	0.676514874713532	0.665273974460949	1.37546388291874	2.20835867098158	2.74911796356819
N. gonorrhoeae	7617	391	377.082886017354	25.182886017354	1819	1675	4123	0.993018502440421	28.4626374282649	0.468077124339678	0.396119921697024	1.15419619089709	1.41731408271129	3.86061834769387
C. jejuni	9768	451	444.823851410015	38.9238514100145	1237	1432	7099	0.993463057110258	44.7655553451684	0.596340459586115	0.586999530820406	1.27254790795425	2.42652677069156	3.0678391959799
P. aeruginosa	56035	595	574.579787589194	39.0797875891937	4585	3828	47622	0.997275053483201	60.0933390452845	0.719699185656992	0.168927810772083	1.55151393154238	1.59296314979798	2.25376921065999
A. baumannii	30375	1021	999.43845231132	80.5384523113204	2508	3412	24455	0.997208954347168	56.5163928432007	0.40738719141501	0.169881696869973	1.27012614763004	1.71795464874618	2.49712265702072
S. enterica	39960	1145	1120.53579473766	90.0357947376589	3081	4087	32792	0.994839800848348	113.853215632248	0.594484409413897	0.185625489754542	1.33245058993664	1.71755736914495	2.72343950806249
S. aureus	17956	1483	1459.99279205747	125.29279205747	2012	1796	14148	0.989098306201381	55.1044692734119	0.380950319675536	0.327360247842034	1.2247794299588	1.97580244663302	2.85242255758538
K. pneumoniae	67601	1895	1832.98657341735	127.48657341735	3981	3368	60252	0.995815123411518	115.802963158945	0.709579674439859	0.061014405255371	1.46973335893235	1.35129860861299	2.45181507470237
E. coli	90963	1970	1921.42201622327	148.422016223274	3020	5046	82897	0.998333658535113	88.2625786657273	0.674574104923473	0.042063844091932	1.42188358501309	1.40821892239716	2.57303404386593
S. pneumoniae	30406	3183	3112.88305869829	248.183058698291	1296	2254	26856	0.998606015977872	37.359472067621	0.775192697483199	0.035880684193433	1.32986668619162	1.30721619724698	3.19256614867703
