# Supplementary material for: Comparative pangenomics: analysis of 12 microbial pathogen pangenomes reveals conserved global structures of genetic and functional diversity
Source: BMC Genomics. 2022 Jan 4;23:7. doi: 10.1186/s12864-021-08223-8 (PMC8725406; doi:10.1186/s12864-021-08223-8)
Supplement: Supplementary file 1 — Additional file 1: Figure S1. Phylogenetic tree of selected species and MLST subtype distributions. a) Phylogenetic tree constructed for representative genomes of each species using PATRIC’s Codon Tree service. Genomes are labeled by their name and PATRIC Genome ID. b) Distribution of MLST subtypes for each species’ genome collection. The relative abundance of the top 5 MLST subtypes, all other subtypes, and untyped genomes are shown per species. Figure S2. Evaluation of accuracy of Heaps’ Law at predicting pangenome size, with or without controlling from MLST. a) Example fit of Heaps’ Law to first half of genomes (unbalanced) or MLSTs (MLST balanced) and extrapolation to second half to evaluate pangenome size projection. b-c) Median mean absolute error (MAE) across Heaps’ Law fits for 100 random genome orderings, with or without MLST balancing, for each species in the fitting and extrapolation regions. Dotted lines indicate equal performance between the two methods. Figure S3. Gene frequency distributions by species. Figure S4. Fitted cumulative gene frequency distributions and corresponding core and unique gene frequency thresholds, by species. Observed distributions (solid blue), fitted functions (dashed orange), and the R2 and mean absolute errors (MAE) of the fits are shown. Fitted inflection points (black dot, dashed gray) and frequency thresholds corresponding to core and unique genes (dashed black) are also shown. Figure S5. COG functional group enrichment in the core, accessory, and unique genomes of 12 species. Heatmaps are colored by the log2 odds ratio (LOR) between each COG and the a) core, b) accessory, c) unique genome of each species. COGs are sorted by mean LOR across all species. LOR color scales are symmetric and identical for all plots; four values are outside of the color range: F x E. cloacae (LOR = − 7.5), Q x C. coli (LOR = − 6.0), and K x C. coli (LOR = − 6.9) for accessory genomes; F x E. faecium (LOR = − 5.3) for unique genomes. Starred ce [file 12864_2021_8223_MOESM1_ESM.zip › DatasetS4.xlsx]

## Sheet: Summary
Sheet	Figures	Summary
Core_COG_LORs	Fig 3c, Fig S5	Log2 odds ratios for COG enrichment between core vs non-core genes, for each organiss and COG, sorted by mean LOR
Core_COG_pvals	Fig 3c, Fig S5	Fisher’s exact pvalues for COG enrichment between core vs non-core genes, for each organism and COG
Acc_COG_LORs	Fig 3c, Fig S5	Log2 odds ratios for COG enrichment between accessory vs non-accessory genes, for each organism and COG, sorted by mean LOR
Acc_COG_pvals	Fig 3c, Fig S5	Fisher’s exact pvalues for COG enrichment between accessory vs non-accessory genes, for each organism and COG
Unique_COG_LORs	Fig S5	Log2 odds ratios for COG enrichment between unique vs non-unique genes, for each organism and COG, sorted by mean LOR
Unique_COG_pvals	Fig S5	Fisher’s exact pvalues for COG enrichment between unique vs non-unique genes, for each organism and COG
Core_GO_LORs	Fig S6	Log2 odds ratios for GO term enrichment between core vs non-core genes, for each organism and GO term, sorted by mean LOR
Core_GO_pvals	Fig S6	Fisher’s exact pvalues for GO term enrichment between core vs non-core genes, for each organism and GO term
Acc_GO_LORs	Fig S6	Log2 odds ratios for GO term enrichment between accessory vs non-accessory genes, for each organism and GO term, sorted by mean LOR
Acc_GO_pvals	Fig S6	Fisher’s exact pvalues for GO term enrichment between accessory vs non-accessory genes, for each organism and GO term
Unique_GO_LORs	Fig S6	Log2 odds ratios for GO term enrichment between unique vs non-unique genes, for each organism and GO term, sorted by mean LOR
Unique_GO_pvals	Fig S6	Fisher’s exact pvalues for GO term enrichment between unique vs non-unique genes, for each organism and GO term
Conserved_COG_LORs	Fig 5b	Log2 odds ratios for COG enrichment between conserved core genes vs non-conserved core genes, for each organism and COG, sorted by mean LOR
Conserved_COG_pvals	Fig 5b	Fisher’s exact pvalues for COG enrichment between conserved core genes vs non-conserved core genes, for each organism and COG
Diverse_COG_LORs	Fig 5b	Log2 odds ratios for COG enrichment between diverse core genes vs non-diverse core genes, for each organism and COG, sorted by mean LOR
Diverse_COG_pvals	Fig 5b	Fisher’s exact pvalues for COG enrichment between diverse core genes vs non-diverse core genes, for each organism and COG

## Sheet: Core_COG_LORs
	EnC	EnF	CaC	CaJ	NeG	PsA	AcB	SaE	StA	KlP	EsC	StP	mean
J	3.7812	-0.00628599	2.92919	3.01737	1.6116	2.64075	3.2428	3.35081	2.78681	3.13582	3.72679	2.84004	2.75474
F	3.62525	1.36424	2.85243	2.06264	0.871935	1.91019	2.32759	2.64292	1.9277	2.2131	2.66484	2.68291	2.26214
H	2.98258	0.365233	2.95905	1.9768	1.14761	1.70109	2.67021	2.48918	2.71314	2.54578	3.22225	2.2414	2.2512
I	2.57247	3.94535	1.00794	1.29759	0.839289	1.03154	1.61997	1.85133	1.41484	1.65105	1.86036	2.6272	1.80991
O	1.83361	4.11569	2.02182	1.63559	1.13212	1.16603	1.19564	1.33404	1.44035	1.90739	1.95653	0.78829	1.71059
E	2.94716	1.59735	1.68479	1.21585	0.95027	1.46319	1.78435	2.20135	0.964587	1.96307	2.17675	1.48824	1.70308
C	2.89784	1.40791	1.53268	1.30578	0.806283	1.19663	1.98474	1.95272	1.46644	1.63745	2.11346	1.67443	1.6647
P	1.86659	1.48284	1.27298	0.44189	0.667285	1.00965	0.918571	1.68151	0.948095	1.75734	1.6944	1.74712	1.29069
Q	0.335161	2.57744	1.03768	0.728341	1.82826	0.463692	0.813993	1.83295	0.990728	1.43425	0.694327	1.61637	1.1961
D	-0.541041	-0.947347	1.2745	1.43534	1.17555	0.939374	1.99212	1.71168	1.42117	0.766305	2.00741	2.17131	1.1172
K	0.91668	0.4316	1.15024	1.36985	1.22352	1.00363	0.693795	0.76141	0.589855	1.13927	0.9986	0.986819	0.938772
G	2.37663	0.0117865	0.0815831	-0.21971	0.448061	1.07417	0.697086	1.30202	0.938696	1.43837	1.17646	0.959859	0.857084
T	0.58694	1.32542	0.236785	0.0257128	0.645067	1.07475	0.674548	1.05946	0.748974	1.03541	1.3293	1.41013	0.846041
N	0.568718	0	0.44436	0.363889	-1.70253	1.36771	-0.134372	1.07914	0.698158	0.803297	0.321281	-0.457351	0.279358
M	0.833228	0.415065	0.263879	-0.0111937	-0.716162	0.573715	0.64989	0.668484	0.202374	0.669689	-0.0488317	-0.487804	0.251028
U	-1.29169	-1.43771	-0.636619	-0.105021	-1.48268	-0.155471	0.257525	-0.21903	0.545447	-0.120861	-1.01469	0.766171	-0.407886
V	-0.281087	-2.02332	-1.93275	-2.05888	-0.916448	-0.655798	-0.456657	-0.00678599	-0.843892	-0.430283	-0.0183756	-0.616949	-0.853435
L	-0.950815	-1.99114	0.141128	0.301101	-0.558344	-1.50129	-0.436942	-1.04114	-0.797215	-1.16432	-1.02875	-1.31557	-0.86194
S	-2.8699	0.128685	-2.30516	-2.08433	-0.87573	-1.71365	-2.22042	-2.63059	-1.88274	-2.60097	-2.57759	-1.99948	-1.96932

## Sheet: Core_COG_pvals
	EnC	EnF	CaC	CaJ	NeG	PsA	AcB	SaE	StA	KlP	EsC	StP
J	2.6321e-91	1	1.39652e-43	3.43203e-49	4.78059e-20	2.84111e-67	2.26979e-78	2.14313e-83	1.23164e-54	5.58153e-90	8.06548e-112	4.97168e-62
F	5.99458e-46	7.77888e-08	5.53729e-19	8.2256e-13	0.000630499	9.87785e-25	8.483e-26	3.19171e-33	1.01314e-16	6.3381e-33	5.22759e-41	6.99573e-27
H	1.45012e-51	0.213491	4.05957e-26	1.56329e-15	4.43168e-07	1.62329e-28	5.61307e-38	4.2331e-48	4.27465e-33	5.18656e-60	1.06953e-70	7.40543e-15
I	2.10722e-24	5.70837e-16	0.00168338	0.000127902	0.00557688	1.91593e-15	1.50924e-19	1.64038e-16	3.34794e-09	7.17021e-18	9.49827e-18	3.50531e-14
O	6.28886e-27	3.5368e-21	3.86766e-17	7.03052e-13	3.41024e-06	6.27615e-19	4.04641e-12	2.04453e-19	3.27665e-12	1.26958e-34	7.38344e-36	0.000467939
E	2.05651e-110	2.32206e-14	4.88768e-22	2.12921e-13	2.44055e-08	6.31036e-57	8.7401e-42	9.19427e-80	1.2434e-13	3.52551e-93	1.53515e-82	1.97953e-18
C	3.43964e-74	1.98996e-07	7.24125e-14	1.76988e-11	4.04745e-06	1.74614e-30	6.19107e-39	9.08123e-56	3.56006e-16	1.73001e-48	4.25085e-70	6.47594e-10
P	8.02291e-45	1.9304e-12	1.08519e-10	0.0223429	0.000477702	4.84546e-22	8.26295e-12	2.4565e-38	8.00389e-11	1.46895e-66	2.98199e-43	2.42801e-17
Q	0.190131	0.000190802	0.0175196	0.0980761	0.00112669	0.00180521	6.75854e-05	3.7398e-10	0.00267776	3.79105e-14	0.00996834	0.0027587
D	0.0357264	0.0109881	0.0057269	0.00257456	0.00181641	0.0029361	3.92177e-07	1.69576e-08	0.000424799	0.00238447	6.52611e-11	7.01583e-07
K	3.81555e-14	0.00473182	0.000475991	1.45892e-05	4.37859e-07	3.33244e-30	7.43372e-08	2.42008e-11	0.00014026	4.43648e-35	1.14864e-17	1.17449e-07
G	1.05501e-78	0.928411	0.779292	0.478148	0.0475675	8.30312e-16	6.93168e-05	1.12017e-27	8.60766e-10	1.00712e-55	1.19199e-27	9.10428e-10
T	0.000185713	9.04395e-06	0.343929	0.927299	0.0635272	1.30059e-21	0.000582893	1.78598e-11	0.00163195	1.12863e-11	3.35735e-17	3.29969e-08
N	0.0273881	1	0.112535	0.191073	0.000100811	5.33754e-11	1	5.59052e-06	0.276697	0.0497555	0.244607	1
M	1.38603e-11	0.0247577	0.123291	1	2.06646e-06	9.30305e-08	6.84851e-06	4.71421e-09	0.181332	8.25772e-10	0.704295	0.0105777
U	4.31151e-10	3.61216e-06	0.0223822	0.83979	8.12104e-12	0.325481	0.20213	0.204652	0.100954	0.576291	1.13756e-07	0.0468597
V	0.299918	3.15046e-25	1.86865e-08	1.02313e-08	0.0110237	9.497e-05	0.138501	1	0.000666402	0.0449223	1	0.0140771
L	7.25003e-14	9.68593e-54	0.496119	0.153174	0.000213064	1.03902e-38	0.00408854	7.13689e-18	9.08604e-08	9.55793e-25	5.89282e-18	3.38783e-18
S	0	0.114434	1.63805e-138	1.39879e-107	2.09484e-28	2.47091e-304	3.20837e-278	0	2.14497e-153	0	0	1.80685e-112

## Sheet: Acc_COG_LORs
	EnC	EnF	CaC	CaJ	NeG	PsA	AcB	SaE	StA	KlP	EsC	StP	mean
V	0.44885	3.32941	2.25877	1.86339	1.23946	2.32112	-0.452892	-0.0948442	0.313873	0.611855	1.8893	0.773273	1.20846
U	1.69171	0.841706	1.75963	0.990176	0.821551	0.625031	1.33099	1.29041	1.16719	1.26665	1.34218	0.811076	1.16152
M	0.622665	0.111578	0.706115	1.01099	1.22428	0.661272	0.795411	1.15224	0.098124	2.11437	1.45905	0.56604	0.876845
L	0.35078	0.941283	0.836997	0.396512	1.66168	1.12681	0.155664	0.699045	0.943596	0.716271	0.910218	0.637156	0.781334
E	-0.71295	-0.488824	1.26213	1.4293	1.02003	1.24444	0.891108	0.66486	-0.0211856	1.02218	1.29995	0.817038	0.702338
T	1.74311	-0.687532	0.608837	-0.178302	1.42552	0.339569	1.48268	1.0812	0.538334	-0.211861	0.61019	0.314361	0.588843
D	3.87444	1.2188	-0.393296	0.248875	1.23847	-0.695213	0.335967	-0.0171277	-1.04432	1.25099	-0.323276	1.22027	0.576214
G	-3.06635	0.583177	1.10426	1.74246	1.79969	0.476807	0.95992	0.648755	0.127192	0.344341	1.08286	0.517029	0.526679
P	0.911723	-0.30646	-0.628957	0.757846	0.313732	0.166452	1.33876	1.41409	0.621816	0.369258	0.309153	0.676841	0.495355
H	0.273023	0.790247	-1.20778	1.18619	0.965452	-1.98365	0.331575	1.61643	-0.679067	0.573357	0.801453	1.20408	0.322609
O	0.767194	-4.03772	1.30683	1.12508	0.773628	0.61185	1.18613	1.38471	0.980074	-0.13634	-0.469162	0.140153	0.302703
N	-0.0596583	0	0.324511	-0.50237	1.75877	-0.110589	1.88549	1.68886	-0.844581	-0.848603	-0.622158	0.827229	0.291408
C	-4.06427	0.0554525	-0.180584	0.449611	1.16732	1.12122	0.285194	0.029546	0.922445	1.47817	0.905855	0.559221	0.227432
I	-1.0576	-4.45393	0.588386	1.73007	-0.562585	2.4231	0.410852	0.512259	0.240344	0.211821	1.04905	-0.505304	0.0488715
J	-1.42492	1.63677	0.347271	-0.673468	0.840947	-0.367862	-0.779638	-1.12989	0.125915	0.28957	-0.124271	0.743707	-0.0429893
F	-7.45816	0.264401	-0.772979	0.696763	1.11488	-0.695619	0.9833	-0.194776	-0.227886	1.0827	0.662457	0.520458	-0.335372
Q	2.26233	-4.91696	-6.01697	-0.552037	-1.17788	1.06078	1.31838	0.0962114	0.409746	1.1201	0.652401	1.5703	-0.347799
K	-1.69984	0.0888926	-6.94958	-1.49055	0.481522	-1.01564	1.06749	1.04763	0.83073	-0.378396	-1.13392	0.761315	-0.699196
S	-0.863756	-2.42711	-1.57552	-2.18404	-3.02926	-1.8607	-1.52945	-1.71782	-0.96008	-1.60429	-1.8389	-1.42007	-1.75092

## Sheet: Acc_COG_pvals
	EnC	EnF	CaC	CaJ	NeG	PsA	AcB	SaE	StA	KlP	EsC	StP
V	0.011788	1.2545e-85	2.84628e-28	4.28869e-24	6.20059e-06	2.04498e-103	0.0894242	0.712819	0.128859	0.000583218	2.27024e-53	8.27545e-08
U	2.39294e-51	0.000889362	1.65411e-16	2.53473e-05	9.63025e-07	5.17624e-06	3.20544e-18	1.13534e-29	0.000162094	5.08926e-17	3.87481e-46	0.00753448
M	6.78104e-09	0.561712	7.23115e-05	2.36693e-13	9.84634e-22	8.17531e-09	1.28276e-10	5.99012e-34	0.557708	2.312e-116	5.4914e-104	1.28631e-06
L	4.7623e-05	1.31276e-19	7.66226e-05	0.0515979	5.85256e-39	4.01467e-45	0.182409	1.76715e-18	2.65382e-15	2.41815e-16	3.49986e-43	9.2854e-14
E	6.48534e-05	0.0312525	1.24793e-10	2.17377e-20	3.96959e-09	6.04775e-34	2.65239e-11	3.62965e-07	0.956367	1.69899e-17	1.67233e-34	4.84117e-08
T	1.73737e-48	0.0415333	0.0269777	0.548475	2.70521e-05	0.0138674	1.47352e-21	1.41137e-14	0.0353959	0.364623	2.22745e-05	0.199971
D	7.08768e-148	0.000109985	0.674259	0.563154	0.00128043	0.240006	0.398608	1	0.186031	6.35725e-07	0.52001	0.00270998
G	1.84517e-37	3.08998e-06	1.10138e-05	2.33386e-19	1.00287e-17	0.00285541	1.29593e-10	4.0769e-08	0.47802	0.00357332	1.52567e-35	8.51897e-05
P	1.53832e-12	0.177772	0.0331547	1.21233e-05	0.124316	0.205291	1.38693e-32	3.07647e-31	0.000100177	0.00874884	0.014925	0.000578112
H	0.245468	0.00596569	0.0246494	5.35481e-06	3.15946e-05	5.00903e-09	0.181464	1.62643e-20	0.121743	0.0157077	0.000493293	1.54037e-05
O	5.21618e-06	4.21635e-11	2.25388e-06	1.09724e-06	0.00204185	9.12317e-05	1.45037e-14	1.09523e-25	2.43159e-05	0.676252	0.0260056	0.481071
N	0.868244	1	0.292915	0.108604	2.19259e-09	0.84064	1.87029e-10	6.86525e-18	0.575126	0.330903	0.0312984	0.143784
C	7.22713e-27	0.848592	0.572231	0.0267708	2.08124e-11	6.91122e-23	0.0975595	0.833997	4.91887e-06	4.76455e-33	3.13468e-14	0.0311307
I	0.00361461	2.22848e-09	0.113255	1.63369e-08	0.156326	6.67246e-102	0.0311061	0.0356675	0.440594	0.42678	2.74586e-07	0.433024
J	1.70527e-06	1.27492e-30	0.209464	0.0315704	6.6974e-06	0.220695	0.00722601	0.0004555	0.63988	0.270218	0.713253	0.000113627
F	1.51217e-12	0.319313	0.199924	0.0320172	1.33853e-05	0.0402442	4.34771e-05	0.603913	0.572052	7.30922e-06	0.00494342	0.0712731
Q	7.83484e-37	0.00028582	0.000868576	0.389423	0.175425	2.89249e-13	3.77074e-15	0.80203	0.256925	2.22273e-07	0.00282005	0.000348106
K	3.43278e-29	0.560149	5.83899e-07	0.00287115	0.0663708	1.15597e-13	5.91794e-23	5.80333e-27	1.29548e-07	0.004544	3.19361e-16	4.9389e-07
S	1.01198e-73	3.51147e-164	9.4475e-58	1.65904e-132	1.6238e-229	5.53321e-298	9.16562e-183	1.6952e-273	3.74579e-40	1.31689e-210	0	1.14212e-104

## Sheet: Unique_COG_LORs
	EnC	EnF	CaC	CaJ	NeG	PsA	AcB	SaE	StA	KlP	EsC	StP	mean
S	1.93582	2.22371	2.38009	2.51282	2.48796	1.93508	2.05349	2.3192	1.61828	2.24314	2.1943	1.71646	2.13503
L	0.107862	0.584225	-0.603292	-0.427601	-1.03848	-0.13474	0.0868998	-0.11938	-0.225906	0.0692984	-0.393774	-0.102446	-0.183111
N	-0.269739	0	-0.48607	0.0599734	-0.664649	-0.917072	-1.42392	-1.71555	-0.135131	-0.250038	0.204957	-0.4809	-0.506512
K	0.281902	-0.670893	-0.0582397	-0.377807	-1.48103	-0.349836	-1.06124	-1.06431	-0.832554	-0.62262	-0.00116265	-0.9217	-0.596624
U	-1.02635	0.270736	-0.923944	-0.65791	0.178156	-0.267737	-1.07442	-0.853474	-1.03153	-0.703087	-0.79437	-0.860212	-0.645345
V	-0.214625	-3.4715	-0.988035	-0.886493	-0.472509	-1.37697	0.500021	0.0617669	0.231209	-0.138131	-1.45147	-0.390898	-0.71647
M	-0.900206	-0.684712	-0.592353	-0.705977	-0.525203	-0.681984	-0.847197	-1.09333	-0.175195	-1.60546	-1.05684	-0.251257	-0.759977
T	-1.7314	-1.01698	-0.515239	0.0946962	-1.88656	-0.856601	-1.37542	-1.2487	-0.764447	-0.605538	-0.98358	-0.880303	-0.98084
Q	-2.14531	-0.404858	0.037154	-0.177363	-1.05101	-0.851695	-1.31414	-1.21938	-0.864975	-1.42499	-0.707902	-1.77872	-0.991932
G	-0.766676	-0.806367	-0.760346	-1.24714	-2.13558	-0.917634	-0.988192	-1.11236	-0.685386	-1.08663	-1.19565	-0.751263	-1.03777
P	-1.87175	-2.12996	-0.722157	-0.758972	-0.7695	-0.736952	-1.3768	-1.85312	-0.942612	-1.33943	-1.0355	-1.27247	-1.2341
D	-3.61731	-0.620091	-0.822827	-1.12605	-2.3484	-0.400888	-1.46663	-1.07639	-0.692768	-1.09794	-1.02913	-1.85663	-1.34625
I	-1.42138	-2.04962	-1.06962	-2.1377	-0.349433	-2.10151	-1.21104	-1.42851	-1.10676	-1.21736	-1.52543	-1.46302	-1.42345
O	-1.73981	-2.46375	-2.54347	-1.87169	-1.67141	-1.04375	-1.42163	-1.61915	-1.50802	-1.32643	-0.930005	-0.442094	-1.54843
C	-1.23379	-3.39902	-1.12636	-1.13017	-1.71211	-1.32102	-1.41687	-1.26335	-1.49156	-1.73779	-1.5872	-1.16944	-1.54906
E	-1.87341	-1.97774	-2.11059	-1.76659	-1.70579	-1.56502	-1.59899	-1.75621	-0.634431	-1.74249	-1.83945	-1.20362	-1.64786
H	-2.53118	-2.0259	-2.22705	-2.23696	-1.90687	-0.843565	-2.03448	-2.62246	-1.97179	-2.06448	-2.35331	-1.88664	-2.05872
F	-1.92858	-5.3497	-2.2488	-1.94772	-1.75332	-1.22972	-2.09768	-1.79192	-1.36237	-1.97394	-1.86836	-1.84488	-2.11642
J	-2.53656	-4.20982	-2.85346	-2.15266	-2.37213	-1.96318	-2.16473	-2.20956	-2.28283	-2.51861	-2.5125	-2.03605	-2.48434

## Sheet: Unique_COG_pvals
	EnC	EnF	CaC	CaJ	NeG	PsA	AcB	SaE	StA	EsC	KlP	StP
S	0	8.3613e-152	3.20294e-228	4.27145e-281	5.76111e-277	0	0	0	2.58126e-198	0	0	1.97136e-222
L	0.163839	1.33371e-07	0.000422892	0.00902346	1.1288e-17	0.0412297	0.387948	0.0814891	0.0214629	1.12632e-11	0.337958	0.171006
N	0.163333	1	0.0389228	0.822543	0.0217983	2.59633e-07	1.1394e-07	1.91889e-24	0.835919	0.351803	0.49847	0.327364
K	0.00555863	0.000181015	0.830358	0.183806	5.58082e-10	3.98119e-06	5.98308e-32	2.60687e-40	4.90422e-12	0.975291	8.40636e-16	7.08266e-14
U	3.35102e-22	0.332942	8.43951e-07	0.00148146	0.247996	0.0103014	6.6895e-16	9.45027e-18	3.81042e-05	5.34775e-21	4.93637e-09	0.000826402
V	0.181792	3.65495e-38	1.53573e-07	2.08036e-07	0.0714178	3.05492e-49	0.014299	0.771067	0.181634	1.06308e-39	0.305157	0.00201646
M	1.32937e-22	0.00202505	1.90442e-05	2.05545e-09	8.07e-06	2.2664e-16	7.33924e-17	7.14035e-44	0.143868	1.40545e-72	4.51664e-105	0.0130754
T	1.09675e-54	0.0102148	0.0163714	0.683207	7.33836e-08	2.09536e-20	1.22301e-24	1.1651e-27	9.00782e-05	3.79957e-19	1.66616e-06	2.15706e-06
Q	3.67456e-35	0.793601	1	0.679892	0.0577464	1.74807e-14	2.76652e-20	5.05211e-07	0.00121787	7.3301e-05	4.22087e-21	1.51168e-06
G	2.38051e-11	6.74016e-08	0.000245037	1.02908e-12	4.01209e-22	3.17515e-17	1.74312e-15	1.76466e-34	6.00142e-08	7.08762e-65	4.44241e-47	1.26663e-12
P	3.51978e-63	9.45879e-12	6.11792e-05	1.62664e-07	1.44229e-05	1.15595e-17	1.04985e-47	8.51071e-78	1.54891e-15	4.28166e-30	8.7326e-55	2.1708e-17
D	1.71347e-118	0.114012	0.0580824	0.0050093	4.16417e-09	0.148078	8.08667e-06	1.80867e-05	0.0529469	2.71769e-05	5.25905e-09	9.44482e-09
I	7.54547e-10	0.00113234	0.000183295	1.31184e-14	0.238838	1.15706e-111	3.30127e-17	5.43173e-15	7.04404e-08	7.91942e-23	7.50128e-14	5.22458e-07
O	1.03476e-33	2.89313e-05	2.30249e-28	8.80176e-22	3.82282e-12	1.84521e-22	8.08358e-29	9.6765e-50	2.75283e-18	1.03468e-13	1.20788e-22	0.00401495
C	7.10887e-17	4.57337e-12	2.10352e-09	2.58355e-12	3.56001e-24	1.8296e-57	2.33286e-29	1.23855e-34	5.40661e-23	5.7007e-73	1.18445e-86	4.46797e-09
E	1.12497e-53	5.37591e-11	6.48305e-40	4.28318e-40	7.30831e-25	3.20679e-99	5.77874e-53	3.52512e-75	4.11125e-09	8.46661e-114	2.06092e-107	2.14244e-24
H	1.01486e-41	1.46561e-06	5.5185e-16	2.60683e-24	9.16755e-17	1.57198e-09	2.43646e-29	4.72677e-76	1.07041e-20	1.84077e-56	1.73724e-51	1.16685e-18
F	2.35952e-15	1.12379e-17	8.48791e-13	5.64445e-14	3.12159e-12	1.6378e-13	1.50552e-29	2.57504e-20	5.88118e-11	1.84703e-32	1.71603e-36	2.99792e-20
J	1.5952e-44	6.56302e-52	2.6561e-41	7.26028e-29	2.03422e-36	4.3945e-45	8.60077e-43	6.43312e-44	4.73962e-43	3.66983e-68	7.52994e-71	5.10054e-51

## Sheet: Core_GO_LORs
	EnC	EnF	CaC	CaJ	NeG	PsA	AcB	SaE	StA	KlP	EsC	StP	mean
GO:0044391	7.33136	5.4994	6.62378	5.29295	4.97674	4.60256	5.60815	4.3162	4.03062	8.26702	8.06929	4.17158	5.73247
GO:0022626	7.24893	5.40148	6.53056	5.19941	4.88973	4.51522	5.9458	4.23363	4.15027	8.18447	7.9865	4.07121	5.69643
GO:0022627	6.86284	5.06088	6.08445	4.75162	5.68902	4.52143	7.20005	3.84672	4.80128	7.79752	7.59842	4.06321	5.68979
GO:0015935	6.86284	5.06088	6.08445	4.75162	5.68902	4.52143	7.20005	3.84672	4.80128	7.79752	7.59842	4.06321	5.68979
GO:0003735	7.14171	7.0503	3.87118	3.84379	4.34509	5.2214	5.21359	6.09319	3.16589	7.09122	7.42564	4.60836	5.42261
GO:0005840	7.62122	5.67753	3.90415	5.29295	5.21061	4.90736	4.89866	4.48005	3.21096	5.30893	7.02372	3.8456	5.11515
GO:0044445	6.59623	5.4994	6.71147	4.94991	4.11547	3.82928	5.65338	4.4282	3.76216	4.53887	5.94539	3.71784	4.97897
GO:0030529	7.91781	5.75909	3.98693	5.38092	3.91265	4.24524	4.7673	4.45303	3.29855	5.01727	6.83297	3.82564	4.94979
GO:0071826	7.06863	4.92704	3.04867	4.46341	2.27634	3.50825	4.15996	3.90345	3.48799	4.20782	5.17766	3.50882	4.14484
GO:0009156	4.69914	4.92704	4.03247	3.20446	1.82826	4.01253	5.1925	3.35301	3.77329	3.57654	5.70988	3.74398	4.00442
GO:0042451	4.94696	5.29653	4.00802	1.64753	2.74258	3.8997	3.969	3.67963	4.41889	4.08416	5.42655	3.35184	3.95595
GO:0046129	4.94696	5.29653	4.00802	1.64753	2.74258	3.8997	3.969	3.67963	4.41889	4.08416	5.42655	3.35184	3.95595
GO:0006412	4.21781	6.42195	2.51033	2.80039	2.23899	3.40417	4.0373	4.08282	3.36905	3.75653	4.50974	3.26885	3.71816
GO:0046390	5.72142	5.97967	3.1348	2.29219	0.92676	2.80335	4.32039	2.69916	3.82902	3.8501	5.47032	3.47878	3.70883
GO:0009260	5.68355	5.97967	3.1348	2.29219	0.92676	2.83492	4.32039	2.71969	3.82902	3.81416	5.48907	3.47878	3.70858
GO:0022613	5.94349	6.58685	3.74398	3.31453	1.08199	2.91009	2.76231	3.11734	3.21687	3.89192	4.51602	3.40275	3.70735
GO:0042254	5.91556	6.58685	3.74398	3.31453	1.04394	2.8788	2.82573	3.17044	3.22378	3.86462	4.48858	3.40275	3.70496
GO:0009124	4.60028	3.85046	4.03247	3.20446	1.92076	4.09492	4.59282	3.32444	3.91006	2.4739	4.8778	3.57631	3.70489
GO:0072522	5.74681	5.97967	3.13953	2.1918	1.26815	2.94698	4.40885	2.43382	4.27613	3.54679	4.68436	3.43475	3.67147
GO:0009152	5.50814	5.67753	3.24574	2.05275	1.12007	2.99801	4.30844	2.42788	4.31088	3.71094	5.10311	3.46702	3.66088
GO:0006164	5.6083	5.75909	3.07183	2.12389	1.12007	2.91815	4.3595	2.29523	4.39354	3.47553	5.1445	3.46702	3.64472
GO:0005198	3.90101	7.08315	2.54286	2.34519	0.653632	3.00568	3.8153	4.03517	3.09149	4.29964	4.66692	4.25699	3.64142
GO:0016072	5.41828	5.90976	4.12308	2.60359	0.822653	2.66958	2.42607	2.84003	2.86261	3.73954	4.29844	3.24147	3.41293
GO:0006364	5.41828	5.90976	4.12308	2.60359	0.822653	2.66958	2.42607	2.84003	2.86261	3.73954	4.29844	3.24147	3.41293
GO:0006996	5.27733	5.18346	2.85144	2.51282	1.22431	2.65641	4.40047	3.52692	3.28683	3.01104	4.42449	2.47704	3.40271
GO:1901293	5.18517	5.38387	2.79421	2.44497	1.13052	2.83878	3.6836	2.76892	4.11714	2.92595	4.15691	3.21072	3.38673
GO:0009165	5.18517	5.38387	2.79421	2.44497	1.13052	2.83878	3.6836	2.76892	4.11714	2.92595	4.15691	3.21072	3.38673
GO:0042455	3.75383	1.95864	4.32929	1.96998	1.31194	3.50484	3.77339	4.18863	3.01539	4.01405	5.38787	3.22273	3.36921
GO:0009163	3.80659	1.95864	4.32929	1.96998	1.31194	3.50476	3.77339	4.08872	3.01539	4.0142	5.29609	3.22273	3.35764
GO:1901659	3.80659	1.95864	4.32929	1.96998	1.31194	3.50476	3.77339	4.08872	3.01539	3.96678	5.29609	3.22273	3.35369
GO:0034622	5.61508	4.92704	2.64782	3.1595	2.45144	1.75673	4.18017	1.16433	3.36968	2.98618	3.85813	3.58304	3.30826
GO:0009108	3.4508	3.72788	3.76805	1.69592	1.26106	2.76059	3.33384	3.84624	5.04112	3.33711	3.97796	3.02212	3.26856
GO:0006732	3.53059	4.34454	3.88594	1.98426	1.35618	2.52953	3.10588	3.46906	4.83936	2.75396	3.74013	3.38193	3.24344
GO:0000154	5.16086	5.40148	4.12308	2.60359	0.500118	2.44717	2.20512	2.72057	2.81114	3.5541	4.15294	3.00559	3.22381
GO:0043933	4.93124	5.11137	3.42749	2.51493	2.32794	2.00204	3.00727	1.93508	2.73466	3.20194	3.89301	3.26199	3.19575
GO:0043039	5.01606	5.29653	1.41771	2.38131	0.669073	2.43165	3.91372	3.93944	4.30372	2.868	3.70755	2.09808	3.17024
GO:0006418	5.01606	5.29653	1.41771	2.38131	0.669073	2.43165	3.91372	3.93944	4.30372	2.868	3.70755	2.09808	3.17024
GO:0016875	4.89014	5.40148	1.41771	2.38131	0.6683	2.29034	3.86137	4.25625	4.52565	2.68852	3.60823	2.02835	3.16814
GO:0016876	4.89014	5.40148	1.41771	2.38131	0.6683	2.29034	3.86137	4.25625	4.52565	2.68852	3.60823	2.02835	3.16814
GO:0004812	4.89014	5.40148	1.41771	2.38131	0.6683	2.29034	3.86137	4.25625	4.52565	2.68852	3.60823	2.02835	3.16814
GO:0001510	5.05607	5.40148	3.51702	1.64753	1.27886	2.2336	2.49282	2.64635	3.28683	3.44319	3.83779	2.88676	3.14403
GO:0043038	4.78965	5.29653	1.41771	2.38131	0.669073	2.26894	3.91372	3.8651	4.30372	2.868	3.68104	2.07726	3.12767
GO:1901068	4.09576	5.4994	0.611961	1.81882	1.41274	3.19613	4.33356	3.77226	3.2257	3.42713	3.06762	2.95699	3.11817
GO:0090407	3.71513	4.57522	3.18589	2.14223	0.853198	2.73677	3.30525	3.13988	3.41901	3.10656	3.97477	3.1684	3.11019
GO:0065003	4.89396	4.83846	3.28925	2.42216	2.09747	1.89394	2.94176	1.82714	2.76746	3.25421	3.85222	3.15697	3.10291
GO:0008173	4.96519	5.18346	3.27713	2.28363	1.12714	2.16749	2.36658	2.54944	3.16179	3.38223	3.83429	2.8794	3.09815
GO:0010467	4.39415	2.61366	2.67689	2.72305	1.55528	2.85894	3.51713	3.16989	3.07271	3.42845	3.59554	3.1171	3.06023
GO:0006396	4.87922	2.88008	3.25732	2.30512	0.983216	2.64137	2.93456	3.33247	2.97843	3.76451	3.84028	2.92193	3.05988
GO:0034660	5.01457	3.23759	2.34562	2.27039	0.861556	2.55547	3.16179	3.60001	3.09027	3.54948	4.15337	2.5384	3.03154
GO:0034470	4.9486	2.70913	3.11721	2.21947	0.825788	2.56336	2.94009	3.44606	2.79952	3.8158	4.26466	2.71836	3.03067
GO:0008649	4.78965	4.92704	3.4285	2.24637	0.879319	2.30005	2.02378	2.36563	2.87407	3.31142	3.8479	3.35638	3.02917
GO:0031167	4.78965	4.92704	3.4285	2.24637	0.879319	2.30005	2.02378	2.36563	2.87407	3.31142	3.8479	3.35638	3.02917
GO:0005515	3.63688	3.57709	3.56124	2.60008	2.50504	2.16992	3.03184	2.87953	2.37902	3.6351	3.54741	2.80935	3.02771
GO:0005525	3.09889	5.06088	0.325026	2.14659	2.21356	2.60375	4.15996	2.69146	4.17868	3.48903	3.58981	2.58047	3.01151
GO:0006399	4.822	2.51595	1.96525	2.09524	0.978222	2.66175	3.83852	4.19133	3.19321	3.44568	4.08362	2.19234	2.99859
GO:0051188	3.52555	2.47249	3.87118	1.80271	1.38823	2.35438	2.92917	3.14573	4.24722	3.19351	3.79625	3.06864	2.98292
GO:0044267	3.50153	5.58291	2.28161	2.9564	1.28587	2.30562	2.69177	2.44211	3.16104	2.95269	3.26404	3.22251	2.97068
GO:0003924	3.90535	5.18346	0.157271	1.74516	1.17529	3.06615	4.28518	3.71085	2.90428	3.36073	3.22238	2.8833	2.96661
GO:0046039	4.01187	5.18346	0.157271	1.74516	1.17529	3.04593	4.20562	3.70276	2.90428	3.46023	3.05334	2.8833	2.96071
GO:0044436	2.82424	0.895942	2.5645	2.12954	2.53658	4.34424	3.78397	3.42147	3.45391	2.91872	3.87733	2.72976	2.95668
GO:0009579	2.82424	0.895942	2.5645	2.12954	2.53658	4.34424	3.78397	3.42147	3.45391	2.91872	3.87733	2.72976	2.95668
GO:0034357	2.82424	0.895942	2.5645	2.12954	2.53658	4.34424	3.78397	3.42147	3.45391	2.91872	3.87733	2.72976	2.95668
GO:0006184	4.01187	5.18346	0.157271	1.74516	1.17529	2.953	4.20562	3.70276	2.90428	3.46023	3.05334	2.8833	2.95296
GO:0009295	4.67831	5.06088	4.81099	2.05828	-0.117835	0.470497	2.27123	3.52692	3.68366	2.7991	3.98911	2.15492	2.94884
GO:0071822	4.48276	4.57676	3.5708	2.17932	2.24164	1.63732	2.72555	1.58008	2.51965	2.96677	3.63344	3.14601	2.93834
GO:0008033	4.65488	1.52376	2.63865	1.91032	1.01248	2.73809	3.65362	4.16273	2.65279	3.84799	4.25183	2.1577	2.93374
GO:0019538	3.62225	5.8072	2.3286	2.61497	1.29486	2.1806	2.7466	2.48279	2.99702	3.02058	3.26738	2.72848	2.92428
GO:0000910	0.270024	5.06088	2.39097	2.29814	1.65482	2.50204	4.38587	2.95446	2.4397	2.85963	3.71785	4.51334	2.92064
GO:1901069	3.8162	5.18346	0.157271	1.74516	1.17529	2.953	4.20562	3.70276	2.90428	3.46023	2.85028	2.8833	2.91974
GO:0051301	0.400043	5.06088	2.39097	2.29814	1.65482	2.48039	4.33752	2.83189	2.4397	2.88671	3.68598	4.51334	2.91503
GO:0032561	3.5511	5.4994	0.611961	2.08406	1.72681	2.57645	3.69111	2.56651	3.34231	3.58175	3.64575	1.99684	2.90617
GO:0042651	2.60517	0.711039	2.59398	2.24637	2.1285	4.34424	3.78397	3.20122	4.05285	2.90535	3.6556	2.63357	2.90515
GO:0009451	4.79275	2.3525	3.11721	2.21947	0.764476	2.50679	2.98179	3.29281	2.70297	3.55371	4.10191	2.46168	2.90401
GO:0019001	3.45724	5.4994	0.611961	2.08406	1.72681	2.60929	3.69111	2.56651	3.34231	3.58175	3.64575	1.99684	2.90109
GO:0051186	3.69309	2.10195	3.52401	2.00915	1.38876	2.25706	2.64573	3.02545	4.26187	2.76297	3.66488	3.38373	2.89322
GO:0006400	4.4193	1.30574	2.63865	1.91032	0.967791	2.67788	4.06509	4.12045	2.54603	3.76465	4.20602	2.01963	2.8868
GO:0040007	3.90375	1.75772	3.24114	2.65274	1.78086	2.27286	3.15486	3.03267	2.87023	2.89921	3.73571	3.0487	2.86254
GO:0008270	3.66688	3.04679	2.92238	3.75317	1.76169	1.8399	2.38587	3.34503	2.90428	3.00998	3.42689	2.2426	2.85879
GO:0032991	4.17986	3.54687	2.66595	2.72539	1.17778	2.11195	2.95105	3.1801	2.70404	2.77392	3.22562	2.77807	2.83505
GO:0009408	3.31785	3.04679	3.67344	3.61801	0.0591418	2.05333	2.05491	2.72893	2.9179	4.06178	3.48238	2.984	2.8332
GO:0051260	4.1782	3.96353	3.49478	1.81679	1.21059	1.8504	1.86763	2.91064	2.20388	3.32377	3.91475	3.20947	2.8287
GO:0051259	3.93003	3.96353	3.588	1.91032	1.21059	1.88539	1.98292	2.96643	2.29148	3.37958	3.61312	3.20947	2.82757
GO:0007049	0.389678	5.29653	2.54145	2.44931	1.32128	2.52367	4.11273	3.0201	2.75908	2.75517	3.71516	2.97137	2.82129
GO:0022402	0.389678	5.29653	2.54145	2.44931	1.32128	2.52367	4.11273	3.0201	2.75908	2.75517	3.71516	2.97137	2.82129
GO:0034654	4.18361	1.53912	2.78082	2.61066	1.12959	2.52415	3.44078	2.60209	3.4906	2.88537	3.28214	3.10926	2.79818
GO:0070271	4.3908	4.1664	3.31666	2.04079	1.93735	1.49919	2.55989	1.45292	2.51724	3.014	3.5899	2.95875	2.78699
GO:0006461	4.3908	4.1664	3.31666	2.04079	1.93735	1.49919	2.55989	1.45292	2.51724	3.014	3.5899	2.95875	2.78699
GO:0072528	5.67421	-0.917644	2.58432	2.82546	0.0869991	2.24563	4.18017	2.6569	2.51512	2.98272	5.00482	3.28765	2.76053
GO:0032259	3.11329	5.67753	3.588	1.55172	1.01922	1.77746	2.45781	2.11708	3.10427	2.50258	3.20861	2.95699	2.75621
GO:0016070	4.5163	1.87549	2.48818	2.38599	1.16297	2.45903	3.14365	2.7669	3.20495	3.22011	3.31548	2.47986	2.75158
GO:0044249	4.35191	1.71223	2.55631	2.41472	1.16333	2.29271	3.17758	3.17398	2.49653	3.0278	3.57893	3.01878	2.74707
GO:0008757	3.09712	5.40148	3.28856	1.93431	0.887627	1.85408	2.24249	2.26511	2.71727	2.72536	3.51132	3.03913	2.74699
GO:0008168	3.0569	5.4994	3.39528	1.98204	1.056	1.73199	2.37666	2.06771	3.01668	2.46763	3.18538	2.96094	2.73305
GO:0009058	4.37212	1.7502	2.5352	2.41629	1.14772	2.21526	3.16896	3.15148	2.45903	2.94632	3.53326	3.01775	2.72613
GO:0043414	2.8541	5.59117	3.49478	1.49282	0.760437	1.91557	2.36986	2.37216	2.82402	2.73568	3.25048	3.02427	2.72378
GO:1901576	4.35046	1.74629	2.5352	2.41629	1.15693	2.1983	3.13924	3.12497	2.4678	2.9394	3.52067	3.00377	2.71661
GO:0044444	4.57872	2.01732	2.5055	2.41191	1.4351	2.18232	2.96086	3.11405	2.28985	2.87809	3.48929	2.513	2.698
GO:0016866	4.00051	1.04068	4.32929	2.93429	1.64153	2.58067	2.55989	2.25038	3.24282	2.39653	2.92613	2.12683	2.66913
GO:0016741	3.29544	4.1664	3.38567	2.36808	0.93348	1.65392	2.5854	2.04491	2.93713	2.50447	3.25365	2.88676	2.66794
GO:0009892	3.05211	5.18346	2.59398	2.24637	1.23323	1.84212	2.5903	2.21231	1.90447	2.81733	3.15356	3.09326	2.66021
GO:0048523	3.1006	5.18346	2.76174	2.41497	1.27955	1.84212	2.27882	2.25197	1.90447	2.69452	3.06606	3.09326	2.65596
GO:0031324	3.05327	5.18346	2.59398	2.24637	1.28115	1.85457	2.49246	2.17358	1.90447	2.79018	3.19688	3.09326	2.6553
GO:1901607	4.8175	3.48531	1.29707	1.56842	0.999815	2.12336	3.63094	3.65607	0.786802	3.06845	3.92188	2.49375	2.65411
GO:0005829	4.50215	1.81174	2.48721	2.40145	1.36982	2.16377	2.88369	3.00543	2.38413	2.84456	3.44025	2.5066	2.65007
GO:0010605	3.02656	5.06088	2.59398	2.24637	1.23323	1.84212	2.52583	2.1872	2.01302	2.7939	3.13072	3.1293	2.64859
GO:0018130	4.03842	0.874884	2.6769	2.42998	1.02621	2.33663	2.90982	2.75462	3.13603	2.97895	3.53968	3.06043	2.64688
GO:0019438	3.93767	0.890213	2.8421	2.42567	1.06963	2.29011	3.03414	2.68251	2.94804	3.01439	3.48254	3.10401	2.64342
GO:1901362	4.03578	0.897486	2.6769	2.42998	1.02886	2.3345	2.90744	2.76477	3.00586	2.98802	3.54754	3.07817	2.64128
GO:0009266	3.84931	3.57709	2.10859	2.11839	-0.0381524	1.94794	2.07633	2.92572	2.8122	3.89991	3.74703	2.63271	2.63809
GO:0043650	4.95445	0.553009	2.38653	2.44931	2.48091	2.86643	3.66755	3.60095	0.301418	2.38375	3.42904	2.54696	2.63503
GO:0044271	4.04961	0.807739	2.92699	2.55123	0.945572	2.18504	2.98102	2.66502	3.05609	2.97115	3.47165	2.93704	2.62901
GO:0005737	3.44925	2.14055	2.86904	2.37681	1.26138	2.199	2.83118	2.98444	2.37464	2.92305	3.4438	2.67372	2.62724
GO:0034645	3.8898	1.91661	2.35906	2.7805	1.19309	2.16334	2.76573	2.73495	2.80648	2.60387	2.99899	2.95865	2.59759
GO:0071103	4.15801	5.06088	3.23894	2.05576	-0.184766	1.4344	1.3899	3.11377	3.48799	2.20208	3.17517	2.01045	2.59522
GO:0008652	4.87846	3.11609	1.37285	1.41649	0.949233	2.12392	3.59434	3.65774	0.867571	3.04891	3.62275	2.47842	2.5939
GO:0048519	2.91552	5.18346	2.76174	2.41497	1.2397	1.86175	2.40865	2.28657	1.48843	2.64293	2.8957	2.96366	2.58859
GO:0009059	3.87453	1.95675	2.34294	2.72653	1.20038	2.13169	2.77246	2.7284	2.82343	2.52943	2.95108	2.96638	2.58367
GO:0009066	4.84973	1.07335	1.3647	1.22927	2.3792	2.22664	3.88265	3.56729	1.30862	2.92863	3.47712	2.66596	2.57943
GO:0003723	3.09712	0.769609	1.96643	2.47969	2.77158	2.33659	3.27019	2.60309	3.4541	2.80221	3.27024	2.0245	2.57045
GO:0003674	3.94346	2.48396	2.21469	1.87637	1.08608	2.03038	2.79205	3.03655	2.22074	3.0096	3.4836	2.64617	2.56864
GO:0006261	4.42169	3.16937	2.50789	2.32066	0.532245	1.09489	1.69459	3.18447	2.71727	2.73769	4.25367	2.18377	2.56818
GO:0043234	3.99664	2.91177	2.26536	2.23064	0.780105	1.94078	2.72328	3.04872	2.87778	2.63635	3.01886	2.38677	2.56809
GO:0016874	4.84294	3.23622	1.2963	1.08225	0.945787	1.69075	3.30377	2.03807	3.69894	2.84898	3.01404	2.15579	2.51282
GO:0042623	4.0578	6.94718	2.56766	1.82154	-0.0630593	1.77535	2.11647	2.30185	1.62546	2.34098	2.73422	1.91687	2.51186
GO:0008610	3.42975	4.71341	2.2068	1.8899	0.285445	1.99975	2.06112	2.78811	2.82938	2.53657	2.51494	2.88676	2.51183
GO:0006520	4.57081	2.95509	1.57939	1.68466	1.01411	2.14594	3.10906	3.1893	1.48102	2.73448	3.28752	2.36248	2.50949
GO:0046394	4.8875	1.70985	1.51731	1.57823	1.04154	2.12612	3.15779	3.5297	1.2545	2.96482	3.66251	2.66787	2.50814
GO:0016053	4.8875	1.70985	1.51731	1.57823	1.04154	2.12612	3.15779	3.5297	1.2545	2.96482	3.66251	2.66787	2.50814
GO:0072330	5.01133	1.6747	1.45901	1.55644	1.71934	1.89945	1.95216	2.98777	2.4276	2.63005	3.65823	3.09435	2.50587
GO:1901566	4.3846	0.649825	2.11909	2.07643	0.898811	2.16636	3.11822	3.12735	1.89337	3.01043	3.83886	2.76928	2.50439
GO:0036211	3.50129	5.29653	1.29304	3.696	0.466252	1.8134	2.07713	1.61256	2.50517	2.31976	2.53298	2.8794	2.49946
GO:0006464	3.50129	5.29653	1.29304	3.696	0.466252	1.8134	2.07713	1.61256	2.50517	2.31976	2.53298	2.8794	2.49946
GO:0019637	2.51254	4.26144	2.33522	1.89951	0.558383	2.22201	2.72734	2.5497	2.49109	2.6622	3.17991	2.56318	2.49688
GO:0016788	3.44555	6.54086	1.79971	2.05213	1.30034	1.9476	2.0704	1.74789	1.56884	2.39636	2.66038	2.27334	2.48362
GO:0008152	3.83464	0.780528	2.51598	2.24522	1.21392	2.00688	2.86317	2.95416	2.32954	2.93486	3.39817	2.69205	2.48076
GO:0004518	3.93746	5.83636	1.95481	1.9171	0.967791	1.62557	2.06284	1.91979	2.04422	2.34592	2.93376	2.20426	2.47916
GO:1901605	4.57084	2.25998	1.52723	1.63298	1.10252	2.1402	3.38421	3.32849	1.18285	2.75166	3.36159	2.4907	2.47777
GO:0008150	3.66869	0.94399	2.21776	1.95043	1.18975	2.02672	2.69897	3.21334	2.24596	3.14448	3.64021	2.74889	2.4741
GO:0043492	3.81759	6.4934	2.37098	1.81721	0.124169	1.93593	2.11834	2.49785	1.3427	2.46402	2.7534	1.93978	2.47295
GO:0015399	3.6569	6.4934	2.43574	1.87947	0.228	1.97185	2.06026	2.49319	1.3427	2.47381	2.67332	1.93978	2.4707
GO:0016853	4.08555	1.96304	3.01602	2.99217	0.356033	1.97935	1.73154	2.88722	3.41683	2.51919	2.82784	1.87108	2.47049
GO:0042626	3.78715	6.4934	2.37098	1.81721	0.124169	1.94214	2.11834	2.50225	1.3427	2.43472	2.76647	1.93978	2.46994
GO:0016820	3.78715	6.4934	2.37098	1.81721	0.124169	1.94214	2.11834	2.50225	1.3427	2.43472	2.76647	1.93978	2.46994
GO:0044283	4.48648	0.446733	1.86007	1.94287	0.99847	2.24806	3.3345	3.20262	1.48141	3.14194	3.76157	2.70217	2.46724
GO:0090305	3.8757	5.83636	1.95481	1.9171	0.967791	1.59305	2.02205	1.91979	2.04422	2.34592	2.91685	2.20426	2.46649
GO:0009252	4.63051	-0.673789	1.78413	2.72561	1.95637	2.26993	2.63735	2.87214	2.85955	2.40242	3.24725	2.79133	2.45857
GO:0006023	4.63051	-0.673789	1.78413	2.72561	1.95637	2.26993	2.63735	2.87214	2.85955	2.40242	3.24725	2.79133	2.45857
GO:0006024	4.63051	-0.673789	1.78413	2.72561	1.95637	2.26993	2.63735	2.87214	2.85955	2.40242	3.24725	2.79133	2.45857
GO:0005622	2.99286	2.18065	2.83062	2.25701	1.252	1.87481	2.55759	2.78616	2.39396	2.66435	3.00054	2.68438	2.45624
GO:0044424	2.99038	2.18065	2.83062	2.25701	1.252	1.8723	2.55408	2.7862	2.39396	2.66217	2.99817	2.68438	2.45516
GO:0015405	3.6571	6.4934	2.43574	1.87947	0.228	1.93599	1.9368	2.50282	1.3427	2.44122	2.66872	1.93978	2.45515
GO:0044237	3.76993	0.605238	2.47788	2.25752	1.0798	2.04801	2.88231	2.86784	2.29453	2.88514	3.37094	2.90895	2.45401
GO:1901137	3.85848	1.28888	2.39067	2.58305	0.475215	2.22172	2.83394	2.72358	2.83174	2.4916	2.96562	2.77734	2.45348
GO:0006753	2.38422	4.40456	2.08281	1.91727	0.600091	2.11069	2.69072	2.53343	2.47568	2.49607	3.03223	2.53341	2.43843
GO:0009117	2.3775	4.40456	2.06555	1.92555	0.588527	2.12594	2.72627	2.53242	2.46994	2.48974	3.02718	2.51711	2.43752
GO:0006508	4.55278	5.29653	2.46153	1.02546	0.316965	1.3122	2.1223	2.58177	2.65279	3.10977	3.12504	0.581662	2.42823
GO:0071704	3.7024	0.633059	2.49676	2.30936	1.08387	1.92646	2.84917	2.85784	2.28276	2.83806	3.33305	2.81383	2.42722
GO:0044038	4.74416	-0.526397	1.88363	2.82546	1.86363	1.87725	1.88376	2.91567	3.02798	2.42824	3.1853	2.92244	2.41926
GO:0070589	4.74416	-0.526397	1.88363	2.82546	1.86363	1.87725	1.88376	2.91567	3.02798	2.42824	3.1853	2.92244	2.41926
GO:0043412	3.51257	2.95873	2.04668	2.45421	0.615983	1.96913	2.44166	2.17507	2.55727	2.62773	2.97552	2.60139	2.41133
GO:0044260	3.26791	2.41606	2.45214	2.41476	0.896109	1.80958	2.44038	2.34174	2.67062	2.50138	2.81072	2.83601	2.40478
GO:0022607	0.454113	5.1604	3.38476	2.61877	1.23437	1.20519	2.507	1.7281	2.30091	2.54909	2.65249	3.03906	2.40285
GO:0044711	4.33431	0.446733	1.86007	1.94287	0.99847	2.12647	3.04049	3.13248	1.44073	3.11501	3.67059	2.6894	2.3998
GO:0055086	2.49559	3.59427	2.15354	2.00147	0.620509	2.0784	2.68476	2.60248	2.39916	2.57647	3.03347	2.51629	2.39637
GO:0044238	3.56973	0.798432	2.43888	2.22827	0.947948	1.9897	2.8136	2.85643	2.27627	2.77346	3.24911	2.80544	2.39561
GO:0009628	3.62451	3.69638	2.37103	2.3788	0.218916	1.525	1.88411	2.3834	2.17936	2.94246	2.85645	2.67196	2.39436
GO:0003824	3.55984	2.38377	2.23971	2.00451	0.883261	1.90806	2.70251	2.72216	2.08488	2.74192	3.13084	2.33801	2.39162
GO:0016829	5.2212	1.77971	1.99824	1.8204	0.554961	2.37684	2.87057	2.34285	1.40454	2.48708	2.80228	3.03784	2.39138
GO:0043170	3.33465	2.52508	2.46092	2.27803	0.902502	1.69056	2.4601	2.34881	2.59571	2.52072	2.82511	2.67142	2.38447
GO:0019693	2.16144	4.21291	2.14126	1.89344	0.391661	1.9641	2.81493	2.41868	2.34366	2.63889	3.04042	2.45195	2.37278
GO:0009259	2.15327	4.21291	2.14126	1.89344	0.391661	1.96398	2.81493	2.42224	2.34366	2.6311	3.03435	2.45195	2.37123
GO:0044272	6.23113	-0.671076	2.20181	1.63482	0.545317	2.09199	2.43373	2.60155	1.36284	2.79339	4.0396	3.18777	2.37107
GO:0072521	2.11601	4.30349	2.15443	1.92496	0.518279	1.92759	2.7592	2.41655	2.32055	2.63445	2.96461	2.39964	2.36998
GO:0044281	3.29903	2.10587	1.89082	1.88777	0.84219	2.09441	2.89624	2.93099	2.04575	2.68301	3.1822	2.55622	2.36787
GO:0000287	0.900824	2.67398	2.06669	2.18911	1.95598	2.59785	2.48416	2.77153	2.71397	2.5208	2.77576	2.56203	2.35106
GO:0006807	3.27193	1.90721	2.27975	1.99781	0.911319	1.83347	2.71795	2.71231	2.18663	2.63198	3.10272	2.62412	2.3481
GO:1901564	3.26188	1.84033	2.11754	2.08705	0.767235	1.96746	2.8265	2.84198	2.01993	2.69392	3.28448	2.45339	2.34681
GO:0009987	3.27715	0.690466	2.12606	1.90528	1.06374	1.98542	2.78894	2.95431	2.19741	2.95947	3.33308	2.86839	2.34581
GO:0044085	1.44656	2.05092	2.97169	2.75969	1.23601	1.67072	2.53852	2.22076	2.58621	2.65055	3.04332	2.9613	2.34469
GO:0016835	4.59089	1.07335	2.37496	2.43615	0.0668217	2.36853	2.75815	2.67109	1.15317	2.50333	2.98571	3.14596	2.34401
GO:0009273	4.62525	-0.26998	1.81578	2.73664	1.93081	1.9699	1.92604	2.83381	2.89585	2.15974	3.15015	2.33595	2.34249
GO:1901360	2.96836	2.19084	2.4049	2.04729	0.84507	1.84555	2.55764	2.56598	2.47548	2.57183	2.97301	2.6615	2.34229
GO:0016043	0.723571	5.57817	3.45996	2.50305	0.192161	1.30425	2.51194	1.86361	2.10839	2.47377	2.52541	2.85754	2.34182
GO:0065008	3.91663	5.40148	2.15788	2.6211	-0.0643889	1.27519	1.90633	2.05202	1.65067	2.50719	2.36822	2.30029	2.34105
GO:0009110	3.44668	-1.42453	2.66379	2.12389	0.669805	2.28522	2.6738	2.85677	2.75908	3.1181	3.8097	3.09435	2.33972
GO:0042364	3.44668	-1.42453	2.66379	2.12389	0.669805	2.28522	2.6738	2.85677	2.75908	3.1181	3.8097	3.09435	2.33972
GO:0046483	2.94052	2.18319	2.39698	2.03922	0.815375	1.83984	2.59203	2.5457	2.53344	2.55658	2.97752	2.65456	2.33958
GO:0032774	3.8074	-0.0518373	2.20181	2.58802	1.18733	2.11297	2.99609	2.02905	3.14775	2.77046	2.63438	2.63206	2.33796
GO:0042546	4.65883	-0.26998	1.81578	2.73664	1.93081	1.95148	1.92604	2.86665	2.89585	2.15653	3.058	2.30416	2.3359
GO:0006725	2.9131	2.21582	2.41814	2.00289	0.849607	1.85133	2.56073	2.54938	2.41709	2.58828	2.93266	2.6841	2.33193
GO:0008135	1.45297	3.59404	1.37225	2.19532	2.64396	1.65739	2.06169	2.20076	3.02502	2.35357	3.36554	1.99403	2.32638
GO:0019752	4.45332	2.09543	1.33946	1.40678	1.00835	1.98125	2.86964	3.04299	1.58546	2.61548	3.04028	2.46237	2.32507
GO:0044036	4.23731	-0.526397	1.88363	2.82546	1.86363	1.74693	1.84117	2.71152	3.02798	2.27234	3.07045	2.92244	2.32304
GO:0006163	2.03718	4.17515	2.08393	1.8377	0.411112	1.95462	2.74787	2.3528	2.32313	2.56732	2.95401	2.42248	2.32228
GO:0005488	2.95911	1.65919	2.29646	1.97213	1.02138	1.84615	2.67622	2.66446	2.42876	2.68974	3.03236	2.59903	2.32042
GO:0022892	3.5651	6.34116	1.62103	0.740027	1.30818	1.90776	2.26411	2.41564	1.31055	2.35022	2.26248	1.73785	2.31868
GO:0019318	4.5074	0.202766	2.06829	3.86379	-0.0641151	1.32102	2.00581	3.0413	3.72253	2.06037	3.0673	1.99098	2.31562
GO:0043436	4.37193	2.09543	1.35469	1.41172	0.963607	1.97706	2.88413	3.04346	1.59712	2.56937	3.02345	2.46237	2.31286
GO:0046128	2.04307	4.15592	2.11491	1.77612	0.504531	1.88735	2.60884	2.48876	2.30196	2.6029	2.93061	2.33706	2.31267
GO:0009150	2.06446	4.15592	2.07374	1.79225	0.379141	1.93507	2.71137	2.36455	2.30196	2.57113	2.9563	2.42248	2.3107
GO:0006796	2.70083	2.80662	2.28399	1.88019	0.625326	1.96418	2.65021	2.47615	2.25442	2.58049	3.00051	2.49697	2.30999
GO:0034641	2.97915	2.15244	2.43503	1.97295	0.806401	1.77947	2.53718	2.52486	2.40793	2.55948	2.93656	2.62019	2.3093
GO:0042278	2.05181	4.15592	2.11491	1.77612	0.504531	1.88735	2.60884	2.48204	2.2353	2.60536	2.93727	2.33706	2.30804
GO:0006793	2.74986	2.81871	2.2883	1.76796	0.634844	1.98471	2.7059	2.38026	2.25442	2.58395	3.0162	2.49697	2.30684
GO:0006082	4.35936	2.09543	1.35469	1.41172	0.963607	1.96753	2.85223	3.04346	1.59712	2.56323	2.99781	2.46237	2.30571
GO:0006139	2.75966	2.71081	2.29613	1.93011	0.784456	1.74991	2.59717	2.43391	2.44944	2.48358	2.81637	2.64701	2.30488
GO:0000003	-0.31899	2.14055	2.68644	2.62595	1.83863	2.05668	2.54209	3.60192	1.2321	2.85259	3.93158	2.24559	2.28626
GO:0030203	4.35838	-0.526397	1.78413	2.72561	1.37605	2.05008	2.66394	2.19487	2.0181	2.61534	3.24208	2.79133	2.27446
GO:0000270	4.35838	-0.526397	1.78413	2.72561	1.37605	2.05008	2.66394	2.19487	2.0181	2.61534	3.24208	2.79133	2.27446
GO:0006767	3.44409	-1.0277	2.58487	2.12389	0.669805	2.19478	2.49449	2.90703	2.64247	2.73132	3.4695	3.0483	2.27357
GO:0006766	3.44409	-1.0277	2.58487	2.12389	0.669805	2.19478	2.49449	2.90703	2.64247	2.73132	3.4695	3.0483	2.27357
GO:0071840	1.53805	2.27245	3.05521	2.67675	0.557312	1.67849	2.52574	2.21595	2.40473	2.56709	2.90577	2.88349	2.27342
GO:0006260	4.13911	2.67536	2.56908	2.11839	0.62074	1.24205	1.69988	2.46947	2.09775	2.22834	3.15162	2.20692	2.26823
GO:0072527	4.15425	-0.732741	2.73955	2.82444	0.336051	1.87725	3.07956	2.62069	1.31565	2.56058	3.17678	3.14596	2.25817
GO:0004527	3.93554	4.92704	1.93012	1.84466	0.268983	1.89281	2.07645	1.35673	1.72659	2.1835	3.36155	1.53038	2.25286
GO:0009119	2.07486	3.21846	2.16287	1.82358	0.431451	1.89858	2.63811	2.56935	2.23452	2.62885	2.98138	2.3596	2.2518
GO:0071554	4.21485	-0.26998	1.81578	2.73664	1.93081	1.81891	1.88581	2.68551	2.89585	2.0373	2.9595	2.30416	2.25126
GO:0005575	3.27783	1.12373	2.53587	2.08796	1.22534	1.77189	2.35433	2.94997	1.59242	2.77203	3.06049	2.24639	2.24985
GO:0009116	2.09143	3.21846	2.16287	1.82358	0.431451	1.89858	2.63811	2.57109	2.17828	2.62779	2.99181	2.3596	2.24942
GO:0044464	3.29162	1.09499	2.49768	2.03802	1.18007	1.7803	2.37519	3.00059	1.62865	2.79113	3.04122	2.26417	2.24864
GO:0031668	1.44939	4.92704	2.5645	0.874769	1.34462	2.05131	2.09106	2.04282	2.81114	2.18642	2.53408	2.10373	2.24841
GO:0071496	1.44939	4.92704	2.5645	0.874769	1.34462	2.05131	2.09106	2.04282	2.81114	2.18642	2.53408	2.10373	2.24841
GO:0009991	1.5084	4.92704	2.5645	0.874769	1.34462	1.93397	2.04783	2.056	2.81114	2.26719	2.53604	2.10373	2.24794
GO:0016740	3.79478	2.19829	2.09085	1.61335	0.678665	1.90326	2.45532	2.5	1.9249	2.46584	2.86136	2.46715	2.24615
GO:0005623	3.29162	1.05821	2.49768	2.03802	1.18007	1.7803	2.37519	3.00059	1.62865	2.79113	3.04122	2.2661	2.24573
GO:1901657	2.08335	3.21846	2.16287	1.82358	0.431451	1.89858	2.63811	2.57109	2.17828	2.62227	2.96606	2.35148	2.24546
GO:0016787	2.76143	4.2022	2.21436	1.96471	0.617963	1.76992	2.32017	2.21792	1.75433	2.43553	2.70081	1.95398	2.24278
GO:0005996	4.06095	1.01099	1.8933	3.58263	0.00941478	1.39969	2.18661	3.04864	2.30582	2.0618	3.18064	2.09016	2.23589
GO:0015075	3.17047	5.83636	1.94251	0.471056	1.15905	1.74837	2.13229	2.32015	1.17477	2.21956	2.30575	2.34123	2.23513
GO:0044710	3.64621	-0.117663	2.06167	1.98235	0.831449	2.01607	2.85043	2.92389	2.10877	2.7549	3.22058	2.51928	2.23316
GO:0046365	4.28852	0.832856	2.1865	2.85295	-0.0857078	1.60875	2.04609	3.09104	2.30582	2.2357	3.39566	2.01331	2.23096
GO:0034655	2.10767	4.05604	1.9421	1.82006	0.361509	1.8732	2.51243	2.4386	2.01851	2.47999	2.89445	2.21346	2.2265
GO:0016747	3.62042	1.8221	1.42968	0.41514	0.444975	1.89945	2.07633	2.79449	2.48939	2.62833	2.90943	4.14983	2.2233
GO:0006281	3.1876	4.15737	3.11815	1.0732	0.491448	1.40842	2.38981	1.64349	2.03708	2.02202	2.88676	2.26363	2.22325
GO:0022891	3.40984	6.28673	1.55374	0.517702	1.01732	1.81663	2.10368	2.27869	1.30987	2.26756	2.20695	1.88752	2.22135
GO:0001882	1.00623	2.95509	1.17899	1.53471	0.524545	2.01678	3.21108	2.59592	2.77476	2.91577	3.07806	2.85402	2.2205
GO:0006811	3.19717	5.90976	1.60602	0.454112	1.29274	1.41432	2.16701	2.46284	1.13964	2.32667	2.336	2.28929	2.2163
GO:0032549	0.98638	2.95509	1.17899	1.53471	0.524545	2.01678	3.21108	2.57684	2.77476	2.91416	3.0592	2.85402	2.21555
GO:0034220	2.96824	5.83636	1.94251	0.471056	1.15905	1.59213	2.13071	2.34276	1.22775	2.23851	2.34871	2.32523	2.21525
GO:0046914	1.22269	1.95947	2.42309	2.17576	1.6493	1.59533	2.27414	2.70619	2.96265	2.37892	2.64762	2.55491	2.21251
GO:1901135	2.62299	2.27577	2.01046	2.15862	0.403733	1.80252	2.66523	2.51127	2.14736	2.57994	2.94101	2.38954	2.20904
GO:0046434	2.04307	3.92698	2.00119	1.82671	0.36007	1.90177	2.50201	2.15373	2.12238	2.47999	2.87626	2.30504	2.20826
GO:0009161	1.85752	3.71044	2.69845	1.84698	0.219843	1.7904	2.4648	2.29216	2.00475	2.44909	2.83851	2.25548	2.20237
GO:0017076	1.05444	3.03811	1.22715	1.50524	0.571203	2.0193	3.1583	2.50359	2.86083	2.94436	3.07731	2.4505	2.20086
GO:1901292	1.96057	3.92698	1.97414	1.80001	0.341371	1.8383	2.50003	2.36721	2.12238	2.43945	2.8314	2.30504	2.20057
GO:0035639	0.909231	2.82117	1.12924	1.5253	0.528141	1.95842	3.14783	2.5165	2.96856	2.92325	3.04291	2.92193	2.19937
GO:0009166	1.95122	3.92698	1.94662	1.81154	0.322449	1.85815	2.55154	2.36514	2.11065	2.43052	2.82414	2.28152	2.19837
GO:0001883	0.966272	2.91177	1.12924	1.5253	0.493509	1.99512	3.18305	2.56672	2.72979	2.89588	3.0453	2.90847	2.19587
GO:0032550	0.966272	2.91177	1.12924	1.5253	0.493509	1.99512	3.18305	2.56672	2.72979	2.89588	3.0453	2.90847	2.19587
GO:0009123	1.87313	3.60325	2.69845	1.84698	0.241656	1.80194	2.45666	2.30808	2.03344	2.37414	2.8437	2.26097	2.1952
GO:0075136	2.88604	0.895942	2.5645	2.83972	0.50647	0.972445	2.83315	3.132	1.66205	2.38669	2.93059	2.72976	2.19495
GO:0019439	2.13627	4.07654	1.9421	1.82006	0.361509	1.85434	2.29536	2.45393	2.06002	2.41008	2.70087	2.21346	2.19371
GO:1901136	2.01554	3.99286	1.89009	1.809	0.313872	1.8012	2.56027	2.39047	1.93202	2.47347	2.84262	2.2909	2.19269
GO:0016817	2.1201	3.92698	1.84807	1.74315	0.299209	1.83004	2.49966	2.43706	1.94427	2.57714	2.91217	2.16223	2.19167
GO:0016818	2.1201	3.92698	1.84807	1.74315	0.299209	1.83004	2.49966	2.43706	1.94427	2.57714	2.91217	2.16223	2.19167
GO:0046872	1.90999	1.23986	2.12653	1.81028	1.72658	1.87613	2.39212	2.64576	2.91818	2.42208	2.73032	2.48195	2.18998
GO:0043648	4.86315	1.18316	1.11488	1.25377	1.11956	1.96443	2.97969	2.78355	0.583115	2.41063	3.15725	2.85105	2.18869
GO:0043169	1.94415	1.23986	2.12653	1.81028	1.72658	1.86275	2.39212	2.61752	2.91818	2.43564	2.70142	2.48195	2.18808
GO:0006022	4.20533	-0.392559	1.78413	2.72561	1.37605	1.03063	2.66394	2.19487	2.0181	2.60443	3.24208	2.79133	2.18699
GO:0043167	2.58077	1.59409	1.91534	1.58897	1.04085	1.84348	2.54078	2.60261	2.50804	2.63112	2.87418	2.4913	2.18429
GO:0016462	2.09494	3.92698	1.84807	1.74315	0.299209	1.80051	2.47464	2.46595	1.94427	2.55589	2.89933	2.14585	2.18323
GO:0022890	3.53324	4.92704	1.7809	1.22656	1.23775	1.45431	2.51759	2.07234	1.09836	2.18751	2.24631	1.89824	2.18168
GO:0009141	1.90906	3.94925	1.9071	1.85127	0.33405	1.81441	2.46452	2.36904	1.94071	2.4935	2.82826	2.31409	2.18127
GO:0009261	1.9133	3.90437	1.86103	1.80771	0.264282	1.82882	2.53319	2.34849	2.08571	2.50245	2.83355	2.28626	2.18076
GO:0097159	2.3354	1.81482	2.05702	1.95172	0.706611	1.68986	2.65248	2.4251	2.53082	2.56785	2.89677	2.53352	2.18016
GO:1901363	2.3354	1.81482	2.05702	1.95172	0.706611	1.68986	2.65248	2.4251	2.53082	2.56785	2.89677	2.53352	2.18016
GO:0009126	1.82557	3.68437	2.66574	1.81415	0.205683	1.76704	2.42467	2.28573	1.9742	2.43195	2.82067	2.22834	2.17734
GO:0009167	1.82557	3.68437	2.66574	1.81415	0.205683	1.76704	2.42467	2.28573	1.9742	2.43195	2.82067	2.22834	2.17734
GO:0006195	1.90252	3.90437	1.86103	1.80771	0.264282	1.81778	2.51469	2.35647	2.06036	2.49619	2.83578	2.28626	2.17562
GO:0009154	1.90252	3.90437	1.86103	1.80771	0.264282	1.81778	2.51469	2.35647	2.06036	2.49619	2.83578	2.28626	2.17562
GO:0009199	1.89825	3.90437	1.86103	1.83557	0.271638	1.81778	2.50565	2.35647	2.04754	2.49619	2.83794	2.27208	2.17538
GO:0090304	2.96988	2.22746	2.4686	1.74804	0.733988	1.493	2.38842	2.17385	2.55255	2.30819	2.54233	2.4787	2.17375
GO:0072523	1.91755	3.92698	1.86103	1.80771	0.264282	1.80893	2.53368	2.36078	1.99917	2.48752	2.81476	2.28626	2.17239
GO:0016746	3.7205	1.8221	1.62939	0.133998	0.594393	1.904	1.8314	2.81436	1.88715	2.66265	2.90777	4.14983	2.17146
GO:0009143	1.90252	3.88143	1.89009	1.79552	0.298657	1.80118	2.46235	2.34817	2.04754	2.49619	2.83794	2.29579	2.17145
GO:0044270	2.13573	4.11674	1.9421	1.82006	0.368702	1.76741	2.38683	2.31208	2.09002	2.28011	2.65279	2.15794	2.16921
GO:0046700	2.16716	4.11674	1.89772	1.79851	0.326141	1.802	2.41593	2.23992	2.08021	2.30956	2.69707	2.15794	2.16741
GO:0032555	1.0209	2.95509	1.17899	1.49531	0.524545	1.9642	3.13128	2.4749	2.77476	2.93361	3.05577	2.46599	2.16461
GO:0046130	1.89825	3.88143	1.83143	1.8064	0.259153	1.81334	2.51469	2.35647	2.03458	2.47493	2.81865	2.27191	2.16344
GO:0009205	1.89278	3.88143	1.83143	1.8064	0.259153	1.82447	2.49597	2.34593	2.03458	2.48689	2.82828	2.27191	2.16327
GO:0009144	1.89278	3.88143	1.83143	1.8064	0.259153	1.82447	2.49597	2.34593	2.03458	2.48689	2.82828	2.27191	2.16327
GO:0042454	1.90906	3.90437	1.83143	1.8064	0.259153	1.80999	2.51469	2.36701	1.9862	2.46382	2.81571	2.29102	2.16324
GO:0009207	1.89278	3.88143	1.83143	1.8064	0.259153	1.81334	2.49597	2.34593	2.03458	2.48689	2.82828	2.27191	2.16234
GO:0009203	1.89278	3.88143	1.83143	1.8064	0.259153	1.81334	2.49597	2.34593	2.03458	2.48689	2.82828	2.27191	2.16234
GO:0009146	1.89278	3.88143	1.83143	1.8064	0.259153	1.81334	2.49597	2.34593	2.03458	2.48689	2.82828	2.27191	2.16234
GO:0009164	1.91862	3.90437	1.83143	1.8064	0.259153	1.80999	2.51469	2.36095	1.93127	2.46705	2.82306	2.29102	2.15983
GO:0006152	1.90793	3.88143	1.83143	1.8064	0.259153	1.81334	2.51469	2.35038	1.97423	2.47816	2.82613	2.27191	2.1596
GO:1901658	1.91018	3.90437	1.83143	1.8064	0.259153	1.80999	2.51469	2.36095	1.93127	2.46413	2.79626	2.28152	2.15586
GO:0080090	3.27882	1.23848	2.27476	2.02207	1.02594	1.79131	1.64266	2.12181	2.25779	2.5326	2.66531	2.98738	2.15324
GO:0052564	2.88604	0.711039	2.59398	2.64911	0.50647	0.972445	2.83315	3.132	1.49362	2.38669	2.93059	2.63357	2.14406
GO:0052572	2.88604	0.711039	2.59398	2.64911	0.50647	0.972445	2.83315	3.132	1.49362	2.38669	2.93059	2.63357	2.14406
GO:0052200	2.88604	0.711039	2.59398	2.64911	0.50647	0.972445	2.83315	3.132	1.49362	2.38669	2.93059	2.63357	2.14406
GO:0052173	2.88604	0.711039	2.59398	2.64911	0.50647	0.972445	2.83315	3.132	1.49362	2.38669	2.93059	2.63357	2.14406
GO:0032553	1.12556	2.18092	1.3191	1.47055	0.64387	1.95516	3.03689	2.58317	2.74878	3.07596	3.10698	2.48125	2.14402
GO:0016491	3.98997	0.932708	1.82296	1.7219	1.2353	1.60183	2.51979	2.65874	1.83438	2.4893	2.71549	2.19311	2.14296
GO:1901361	2.16319	4.11674	1.89772	1.79851	0.326141	1.76832	2.2257	2.23691	2.08007	2.31237	2.62853	2.15794	2.14268
GO:0031323	3.26174	1.28309	2.27476	2.02207	0.99612	1.77608	1.61659	2.10579	2.23598	2.52786	2.64185	2.96905	2.14258
GO:0003676	3.43594	1.51344	2.21877	1.9741	0.746576	1.38373	2.66114	2.07696	2.18731	2.43552	2.84226	2.13039	2.13384
GO:0019222	3.18139	1.30436	2.21191	1.82338	1.04665	1.77994	1.67415	2.18299	2.07186	2.55089	2.73947	3.01429	2.13177
GO:0009125	1.81959	3.63086	2.59815	1.79527	0.145368	1.73997	2.34381	2.25324	1.94378	2.36035	2.79451	2.14935	2.13119
GO:0009158	1.80923	3.60337	2.59815	1.79527	0.121912	1.72778	2.35049	2.24609	1.91275	2.43365	2.78868	2.15471	2.12851
GO:0009128	1.79697	3.60337	2.59815	1.79527	0.121912	1.7155	2.32886	2.25295	1.88106	2.42629	2.7906	2.15471	2.12214
GO:0009169	1.79697	3.60337	2.59815	1.79527	0.121912	1.7155	2.32886	2.25295	1.88106	2.42629	2.7906	2.15471	2.12214
GO:0008233	4.03157	4.06848	2.88248	1.0395	0.324137	1.05387	2.20833	2.14118	1.68919	2.91502	2.75205	0.284586	2.11587
GO:0017111	1.93758	3.90437	1.61225	1.59981	0.184429	1.71161	2.51469	2.33903	2.0729	2.43474	2.82616	2.24412	2.11514
GO:0055114	4.14123	1.0633	1.75907	1.56883	0.952785	1.6301	2.61974	2.3592	1.89871	2.38021	2.81021	2.18665	2.11417
GO:0006351	3.60094	-0.732741	1.95935	2.35292	0.957974	2.05131	3.37031	1.95147	2.66903	2.58127	2.46851	2.12982	2.11335
GO:0006790	5.17548	-0.671076	1.28656	1.19843	0.783426	1.61763	2.25803	2.7064	1.3388	2.84383	3.61283	3.18777	2.11151
GO:0046034	1.7864	3.57538	2.56322	1.79378	0.114226	1.71008	2.30692	2.24133	1.8487	2.41614	2.78234	2.13635	2.10624
GO:0006200	1.7864	3.57538	2.56322	1.79378	0.114226	1.71008	2.30692	2.24133	1.8487	2.41614	2.78234	2.13635	2.10624
GO:0000166	1.46622	2.47341	1.54455	1.63348	0.341948	1.90465	2.58701	2.50744	2.5306	2.86306	2.95609	2.4629	2.10595
GO:1901265	1.46622	2.47341	1.54455	1.63348	0.341948	1.90465	2.58701	2.50744	2.5306	2.86306	2.95609	2.4629	2.10595
GO:0016310	3.72377	0.881846	2.30021	1.81649	0.995944	1.30695	2.64655	1.95623	2.00997	2.43679	2.54705	2.64426	2.1055
GO:0043168	1.96875	2.19922	1.67318	1.51507	0.574159	1.73816	2.72206	2.45841	2.32309	2.67166	2.91129	2.45984	2.10124
GO:2000112	3.16926	0.881846	2.11689	2.3449	1.34869	1.8086	1.6394	1.92219	2.0389	2.4624	2.55669	2.88359	2.09778
GO:0031326	3.21725	0.881846	2.07241	2.15731	1.34869	1.81661	1.66862	1.97456	2.09596	2.49124	2.5794	2.8615	2.09712
GO:0009889	3.21725	0.881846	2.07241	2.15731	1.34869	1.81661	1.66862	1.97456	2.09596	2.49124	2.5794	2.8615	2.09712
GO:0005215	3.52614	4.73278	1.69751	0.806217	1.0192	1.60034	2.03156	2.21702	1.30723	2.17924	2.16777	1.87896	2.097
GO:0051171	3.30964	0.823086	2.58487	1.81721	0.71605	1.6893	1.51852	1.99598	2.51965	2.48654	2.60261	3.0992	2.09689
GO:0036094	1.58583	2.47341	1.53849	1.64237	0.366808	1.8852	2.64674	2.52631	2.5306	2.61807	2.87846	2.45468	2.09558
GO:0016887	1.77576	3.54687	2.52747	1.75791	0.114226	1.70812	2.29412	2.23393	1.8487	2.40592	2.7926	2.11207	2.09314
GO:0019219	3.28112	0.823086	2.58487	1.81721	0.71605	1.67213	1.49805	1.98276	2.48606	2.47584	2.5995	3.12527	2.08849
GO:0010556	3.19806	0.881846	2.07241	2.15731	1.34869	1.8067	1.64868	1.9564	2.0389	2.47584	2.57504	2.88359	2.08696
GO:0030554	0.766958	2.45177	1.82483	1.34706	0.354629	1.8404	2.85678	2.51971	2.58178	2.82041	2.94338	2.73457	2.08686
GO:0060255	3.04376	1.13341	2.42169	1.7299	0.972489	1.72618	1.64684	2.10111	2.03345	2.45758	2.6825	3.042	2.08258
GO:1901565	2.2325	3.41718	1.79723	1.76843	0.269746	1.57764	2.42302	2.33894	2.06024	2.27543	2.61112	2.18131	2.0794
GO:0008324	3.07026	5.29653	1.73649	0.440158	1.19489	1.60943	2.13721	2.11237	1.07811	2.2025	2.0799	1.82312	2.06508
GO:0003677	3.59681	3.82227	2.46153	1.25993	-0.0916478	0.947647	2.17289	1.86442	1.57635	2.28885	2.66505	2.18606	2.06251
GO:0010468	2.93205	0.940227	2.43299	1.87735	1.20732	1.74191	1.65969	1.93997	1.89047	2.39394	2.58042	2.97204	2.04736
GO:0005524	0.697974	2.25998	1.75712	1.327	0.290906	1.7939	2.82064	2.46976	2.42659	2.82734	2.93946	2.88359	2.04119
GO:0032559	0.71794	2.32672	1.75712	1.327	0.290906	1.7854	2.82064	2.48312	2.44975	2.80445	2.91431	2.79718	2.03955
GO:0006812	3.01393	5.29653	1.3036	0.358984	1.27326	1.44296	2.11125	2.15633	1.03852	2.33698	2.1555	1.80444	2.02436
GO:0051252	3.12035	0.487987	2.46818	1.81633	0.916213	1.70228	1.52323	1.86859	2.25866	2.42859	2.50953	3.05097	2.01258
GO:0044459	1.35066	2.39445	1.29865	1.35953	1.25908	1.94798	2.49738	2.38218	1.36284	2.35805	2.86915	2.99024	2.00585
GO:0016301	3.69406	0.698041	2.46153	1.6231	0.723434	1.19909	2.55771	1.89557	1.60113	2.37681	2.57611	2.62012	2.00223
GO:0016779	2.75637	3.38739	0.770114	1.63658	0.674111	2.00788	2.29823	1.98945	2.32207	1.94057	2.1887	2.00247	1.99783
GO:0044248	2.49604	2.95418	1.47646	1.59414	0.323574	1.66132	2.10462	2.41274	2.03002	2.29869	2.56235	2.03904	1.9961
GO:0016772	3.24191	1.54703	1.36511	1.78409	0.8662	1.56671	2.19515	2.11205	1.94332	2.34247	2.50373	2.37105	1.98657
GO:0048037	3.41902	0.91446	2.26317	1.60197	0.152139	1.5808	2.35341	2.29078	1.89346	2.26365	2.49039	2.60865	1.98599
GO:0022857	3.34636	4.54163	1.71045	0.642268	0.740065	1.51028	1.89836	2.15937	1.15841	2.13532	2.1555	1.82149	1.98496
GO:0044724	4.35637	-0.12245	2.1865	2.85295	0.0201463	1.04005	1.98292	2.64449	1.96031	2.0399	2.72353	1.85568	1.9617
GO:0022804	3.37978	4.1997	1.41126	0.345657	0.563972	1.8884	1.9527	2.35847	0.97166	2.28292	2.29431	1.83165	1.95671
GO:0006355	3.06513	0.329166	2.37811	2.04141	0.812382	1.68417	1.4648	1.80888	2.1438	2.39573	2.46897	2.85662	1.9541
GO:2001141	3.09857	0.329166	2.27545	1.81679	0.812382	1.68304	1.47702	1.84799	2.1438	2.41126	2.4906	2.85662	1.93689
GO:1901575	2.73371	1.76464	1.53322	1.68794	0.38563	1.57337	2.16069	2.35746	1.88851	2.34954	2.69939	2.09442	1.93571
GO:0009056	2.75179	1.76464	1.55204	1.68794	0.352373	1.61832	2.10294	2.32884	1.91097	2.3338	2.64985	2.09131	1.92873
GO:0051707	2.23781	1.05996	2.5645	2.83972	0.655536	0.897291	2.75878	1.49218	1.63503	1.98688	2.00996	2.92244	1.92167
GO:0009607	2.23781	1.05996	2.5645	2.83972	0.655536	0.897291	2.75878	1.49218	1.63503	1.98688	2.00996	2.92244	1.92167
GO:0016773	3.55757	0.298312	2.68644	2.62595	0.331225	1.07551	2.42511	1.85166	1.72955	2.32895	2.4014	1.73501	1.92056
GO:0044425	1.82455	2.39057	1.48215	1.18075	1.23009	1.56273	2.56833	2.18964	1.42155	2.32953	2.63834	2.20329	1.91846
GO:0043604	4.09437	0.330764	1.93012	0.519528	0.727005	1.45642	1.16607	2.43903	1.36764	2.5358	3.41487	2.93456	1.90968
GO:0050662	2.94178	1.07335	2.12742	1.749	-0.135568	1.6986	2.05343	2.30945	1.90447	2.12463	2.63187	2.41869	1.90809
GO:0016052	4.10664	-0.119342	1.98927	2.85295	-0.0351593	1.03198	1.98292	2.63227	1.88016	2.0219	2.62279	1.7678	1.89452
GO:0005618	3.35978	1.25961	2.01442	2.00516	1.30428	1.87391	2.75568	2.42767	0.455385	2.17998	2.48902	0.333672	1.87155
GO:0016051	2.95443	5.06088	1.85117	2.51393	-0.571635	1.60618	1.36125	2.24007	0.966673	1.55538	1.76977	1.04896	1.86309
GO:0005886	2.52098	0.342174	1.85985	1.66716	1.17692	1.65434	2.27764	2.39919	1.29004	2.36701	2.4981	2.27554	1.86075
GO:0033554	1.79125	1.93276	2.18383	1.4387	0.481872	1.52922	2.09939	2.104	1.9917	2.24966	2.28858	2.23388	1.8604
GO:0005887	2.95399	0.865611	1.098	0.835441	1.47161	1.6008	2.99161	2.32081	0.727432	2.08893	2.52897	2.83223	1.85962
GO:0006950	2.11162	1.95607	1.93316	1.33323	0.330564	1.4415	2.07834	2.049	1.93143	2.3912	2.32225	2.3365	1.85124
GO:0032787	4.2616	1.13248	0.424364	0.320087	0.831878	1.47416	1.90711	2.43334	2.12237	2.31637	2.51799	2.33602	1.83981
GO:0009605	1.75084	4.92704	-0.335681	-0.531902	1.34462	1.20927	2.1177	2.08635	2.81114	2.10753	2.40618	2.10373	1.83307
GO:0044255	3.46886	-2.59714	1.4421	2.01364	0.374723	1.73498	2.36962	2.71367	2.52692	2.37632	2.56687	2.85105	1.82013
GO:0016616	3.61849	0.198606	1.75095	1.76912	0.545475	1.47314	1.7436	2.14139	2.47705	2.11546	2.28796	1.66825	1.81579
GO:0016614	3.73903	0.198606	1.84417	1.60542	0.627628	1.53865	1.60849	2.23314	2.39294	2.1074	2.18069	1.66825	1.81203
GO:0043226	0.42209	6.28673	2.21014	1.50868	2.10074	0.200513	0.722642	1.02502	2.837	0.527106	0.414333	3.43445	1.80745
GO:0043229	0.42209	6.28673	2.21014	1.50868	2.10074	0.200513	0.722642	1.02502	2.837	0.527106	0.414333	3.43445	1.80745
GO:0044699	1.87763	2.07425	1.39355	1.15702	0.674204	1.47193	2.03085	2.18139	1.68172	2.39	2.34158	2.37138	1.80379
GO:0031226	2.82268	1.11386	0.873348	0.909069	1.24892	1.56364	2.40716	2.17692	0.688312	2.05711	2.48695	3.09435	1.78686
GO:0016021	2.97568	1.57685	1.30587	0.656614	1.24642	1.26084	2.92353	2.18064	0.938239	2.17261	2.42991	1.60773	1.77291
GO:0051701	2.27443	1.20735	2.49536	2.60359	0.657589	0.5556	2.14858	0.935003	1.81299	1.72904	1.86526	2.92227	1.76726
GO:0044763	1.75214	2.0314	1.36316	1.10378	0.616029	1.38357	2.01076	2.12661	1.76406	2.33573	2.30418	2.38095	1.76436
GO:0006629	3.44021	-2.59714	1.4421	2.01364	0.374723	1.663	2.2579	2.66712	2.1216	2.38749	2.52312	2.85105	1.76207
GO:0065007	2.25541	1.81312	0.711141	0.692665	0.644757	1.44979	1.74409	2.10524	1.67585	2.51216	2.58207	2.90592	1.75769
GO:0016020	2.49274	0.456894	1.87296	1.5031	1.08661	1.50541	1.96774	2.3024	1.29705	2.28693	2.30047	2.01208	1.75703
GO:0031224	2.94003	1.68179	1.15211	0.70461	1.17729	1.23236	2.57706	2.10456	1.07811	2.13861	2.38099	1.76017	1.74398
GO:0050789	2.16299	1.59686	0.601035	0.522734	0.821889	1.51616	1.79421	2.06267	1.59589	2.51492	2.66875	3.06559	1.74364
GO:0005975	3.52314	0.523002	1.69962	2.43498	-0.30008	1.48563	1.73958	2.23465	1.51182	1.89403	2.28401	1.76154	1.73266
GO:0006974	1.67088	2.09789	2.03814	1.1199	0.334092	1.36353	1.92699	1.91655	1.8956	2.04525	2.06277	2.25046	1.72684
GO:0043603	3.97213	1.09066	1.61122	0.454607	0.756005	1.46978	1.00564	1.90955	1.69195	2.07321	2.90019	1.75523	1.72418
GO:0043228	0.367751	6.17145	2.17354	1.48636	1.94759	0.128712	0.540905	0.953289	2.70497	0.459194	0.332932	3.36774	1.71954
GO:0043232	0.367751	6.17145	2.17354	1.48636	1.94759	0.128712	0.540905	0.953289	2.70497	0.459194	0.332932	3.36774	1.71954
GO:0050794	2.03145	1.48808	0.461747	0.476173	0.913851	1.56168	1.71962	1.96749	1.7856	2.48801	2.58009	3.12778	1.7168
GO:0044765	2.24028	2.24811	1.18498	0.838452	0.859807	1.55353	2.03675	2.01579	1.15428	2.26353	2.14933	1.92218	1.70558
GO:0051179	1.7841	2.4654	1.21202	0.805572	0.951238	1.48521	1.92151	2.15121	1.19165	2.29729	2.23174	1.95332	1.70419
GO:0044723	3.3757	0.41216	1.85703	2.57059	-0.457555	1.36319	1.66569	2.43892	1.44696	1.76206	2.21428	1.78938	1.7032
GO:0071944	2.53591	0.383085	1.8607	1.54416	1.03931	1.56138	2.00813	2.3354	0.952834	2.29933	2.28068	1.59777	1.69989
GO:0055085	3.0963	2.09983	1.29091	0.585226	0.736408	1.36407	1.96222	1.92349	1.18815	2.13543	2.10505	1.88014	1.69727
GO:0006810	1.73126	2.41774	1.2029	0.871968	0.926679	1.46864	1.88866	2.09662	1.16786	2.26092	2.18699	1.93321	1.67945
GO:0051234	1.71981	2.41774	1.2029	0.871968	0.926679	1.46864	1.88866	2.1021	1.16786	2.26092	2.1802	1.93321	1.67839
GO:0042493	2.91662	0.595431	2.2072	1.73025	-0.131831	0.876989	1.84402	1.77355	2.15671	1.88855	2.05372	1.85246	1.64697
GO:0044422	0.194634	5.83636	2.17989	1.45682	2.3792	0.095062	0.243743	0.702345	3.10427	-0.116591	0.051775	3.63263	1.64668
GO:0007154	1.87648	5.40148	-0.761464	-1.10491	0.841945	1.27638	1.89856	1.71427	1.7011	2.13716	2.26762	2.4017	1.63753
GO:0051716	1.92045	2.1369	0.586119	0.307662	0.414902	1.42403	2.00463	1.99561	1.76792	2.24941	2.27247	2.3585	1.61988
GO:0044446	-0.414308	5.75909	3.38771	1.81628	2.3792	-0.558644	0.284524	0.16563	3.29855	-0.116591	-0.316194	3.63878	1.61034
GO:0071702	1.95122	2.11667	0.513296	1.12388	0.955552	1.59444	2.02049	1.90713	1.20511	2.33434	2.04404	1.4389	1.60042
GO:0000271	2.57037	4.92704	1.52988	2.23566	-0.749089	1.4329	0.881611	2.03691	0.798262	1.20678	1.38848	0.740001	1.58323
GO:0006259	1.72068	3.03346	2.29882	1.02979	0.174081	0.617	1.43357	1.41276	1.89552	1.3751	1.66893	2.28811	1.57899
GO:0044262	3.33096	-0.0960195	1.3647	2.72561	-0.455471	1.5338	1.64845	2.01276	0.882424	1.78677	1.89319	1.5266	1.51281
GO:0005976	2.8048	3.59404	1.52988	2.23566	-0.749089	1.34863	0.881611	1.93639	0.798262	1.27793	1.45535	0.70515	1.48488
GO:0050896	1.78802	-1.03766	1.17916	0.886377	0.35748	1.23094	1.93933	2.05544	1.81349	2.27893	2.38903	2.39584	1.4397
GO:0033036	0.437126	0.499118	0.25892	1.60542	1.03545	1.71733	2.60132	1.67167	1.71703	2.3259	1.84938	1.15854	1.40643
GO:0046395	3.72599	-0.0501928	-0.338843	0.237207	0.254922	1.23977	2.20675	2.48007	2.08186	1.97041	1.95548	0.768131	1.37763
GO:0016054	3.72599	-0.0501928	-0.338843	0.237207	0.254922	1.23977	2.20675	2.48007	2.08186	1.97041	1.95548	0.768131	1.37763
GO:0044282	3.58487	-0.759611	-0.338843	0.237207	0.347418	1.20448	2.25189	2.53408	1.96031	1.9719	1.96126	1.19176	1.34556
GO:0044712	3.617	-0.759611	-0.338843	0.237207	0.347418	1.20448	2.22005	2.53408	1.96031	1.97748	1.95197	1.19176	1.34527
GO:0030312	1.73609	1.29522	1.84846	1.37076	0.815368	1.34776	1.5918	1.67633	0.46327	1.7075	1.35622	0.38103	1.29915
GO:0031975	1.01711	3.44665	1.28512	0.0864271	0.118174	0.949731	0.611748	1.24788	2.24918	1.36284	0.747512	2.28475	1.28393
GO:0006310	0.819407	2.07851	3.09133	1.31237	0.32693	-0.521574	1.20971	0.407268	1.95376	0.473927	0.537255	2.27305	1.1635
GO:0044403	1.24455	1.34119	2.09255	1.22839	0.253449	0.118988	0.901718	0.596297	1.42589	0.794649	1.06077	2.30416	1.11355
GO:0044419	1.24455	1.34119	2.09255	1.22839	0.253449	0.118988	0.901718	0.596297	1.42589	0.794649	1.05665	2.30416	1.11321
GO:0042221	1.23818	-2.54385	0.50859	0.507356	0.964982	0.873562	1.55988	1.92479	1.5376	2.0192	2.08868	2.16808	1.07059
GO:0009636	-0.246255	-3.98895	2.54145	2.69324	1.10086	0.786334	1.28665	1.58793	1.06044	1.4021	1.32368	2.22601	0.981124
GO:0005576	1.06874	0.833293	1.49966	0.656614	0.191764	1.32259	1.82036	0.415886	0.497872	1.6498	0.706595	0.908056	0.964269
GO:0051704	1.16566	-2.89855	2.51716	1.64517	-0.297341	0.386901	0.819092	0.68518	1.61135	1.48964	1.08021	2.47974	0.890351

## Sheet: Core_GO_pvals
	EnC	EnF	CaC	CaJ	NeG	PsA	AcB	SaE	StA	KlP	EsC	StP
GO:0044391	8.84904e-18	9.71165e-08	3.05858e-13	4.78479e-13	3.52526e-10	6.35143e-14	3.28072e-16	5.47046e-14	9.48751e-10	6.99794e-23	4.20921e-26	1.2939e-12
GO:0022626	7.86e-17	2.85589e-07	1.86094e-12	3.39743e-12	1.40483e-09	5.52679e-13	5.81751e-16	4.59489e-13	2.1061e-09	1.19311e-21	1.20778e-24	1.3983e-11
GO:0022627	4.87745e-13	7.24907e-06	2.53416e-09	7.89105e-09	3.34625e-08	3.71898e-10	9.80014e-14	1.81719e-09	1.63023e-08	1.00575e-16	7.88087e-19	2.07772e-09
GO:0015935	4.87745e-13	7.24907e-06	2.53416e-09	7.89105e-09	3.34625e-08	3.71898e-10	9.80014e-14	1.81719e-09	1.63023e-08	1.00575e-16	7.88087e-19	2.07772e-09
GO:0003735	4.06558e-46	2.20651e-21	1.60379e-20	8.9196e-23	2.85104e-23	4.99145e-41	2.89296e-43	1.60983e-47	5.61183e-20	6.15879e-56	1.61749e-68	5.94571e-36
GO:0005840	1.41729e-21	1.12201e-08	5.70328e-10	4.78479e-13	5.46407e-12	9.5396e-18	1.11041e-17	2.56363e-17	9.46755e-09	3.04919e-21	3.56383e-29	6.71741e-13
GO:0044445	3.41184e-21	9.71165e-08	5.02377e-14	3.9337e-13	2.76524e-10	1.68667e-13	1.4655e-20	7.83445e-18	1.06969e-09	3.15018e-19	5.99912e-27	3.78746e-11
GO:0030529	2.53601e-26	3.81193e-09	1.19341e-10	6.69063e-14	1.00952e-10	3.01392e-18	1.68267e-19	9.6937e-21	1.84958e-09	1.31199e-23	9.59898e-35	1.74013e-13
GO:0071826	6.19547e-15	2.1291e-05	1.17784e-05	3.53217e-07	0.000222956	1.23307e-09	9.22182e-09	1.86431e-11	5.11441e-07	6.60136e-13	4.36773e-17	1.82373e-07
GO:0009156	2.16067e-12	2.1291e-05	3.7163e-06	1.99181e-05	0.00112669	2.86199e-12	1.56873e-14	8.62941e-10	5.38688e-07	1.74168e-11	1.19796e-18	5.43668e-08
GO:0042451	5.61217e-15	8.39567e-07	1.15916e-07	0.00184845	1.22967e-06	2.3499e-14	9.86618e-13	1.61764e-12	6.52368e-10	6.20822e-16	7.27016e-21	8.34248e-09
GO:0046129	5.61217e-15	8.39567e-07	1.15916e-07	0.00184845	1.22967e-06	2.3499e-14	9.86618e-13	1.61764e-12	6.52368e-10	6.20822e-16	7.27016e-21	8.34248e-09
GO:0006412	6.53169e-58	1.66647e-32	8.23701e-21	2.52099e-26	9.79759e-20	4.60172e-46	1.01763e-55	1.93635e-60	1.55454e-33	1.17236e-59	2.49194e-81	3.48989e-38
GO:0046390	6.05517e-32	1.49207e-10	5.26619e-12	5.24834e-09	0.00224186	1.42794e-17	1.51723e-26	3.96817e-16	3.74555e-13	1.33106e-27	2.96184e-41	2.79235e-13
GO:0009260	4.79923e-31	1.49207e-10	5.26619e-12	5.24834e-09	0.00224186	2.04542e-17	1.51723e-26	2.77774e-16	3.74555e-13	1.08903e-26	2.25656e-40	2.79235e-13
GO:0022613	1.03822e-43	1.00721e-15	1.96607e-12	4.83778e-11	0.000462337	2.55237e-21	5.70242e-18	1.04443e-25	1.78642e-15	3.27544e-36	2.8426e-46	5.099e-18
GO:0042254	8.37442e-43	1.00721e-15	1.96607e-12	4.83778e-11	0.000715513	1.26712e-20	1.72578e-18	8.91271e-26	4.57738e-15	2.71693e-35	3.8241e-45	5.099e-18
GO:0009124	1.69509e-13	2.20011e-05	3.7163e-06	1.99181e-05	0.000276571	3.74961e-13	7.21602e-14	3.15848e-11	8.70079e-08	1.35795e-08	7.52227e-19	3.11682e-08
GO:0072522	2.10308e-27	1.49207e-10	4.24406e-10	3.05816e-07	0.000398759	3.83163e-16	2.73229e-22	1.73284e-12	2.42827e-13	3.99444e-21	5.05797e-31	6.17523e-12
GO:0009152	6.47071e-23	1.12201e-08	1.22487e-09	3.10716e-06	0.00250033	3.56686e-15	1.80216e-20	8.29676e-11	3.38179e-12	7.7303e-20	3.24266e-28	6.72531e-11
GO:0006164	1.04939e-24	3.81193e-09	1.6833e-09	9.88392e-07	0.00250033	4.11406e-15	2.23202e-21	1.11649e-10	5.00487e-13	5.82758e-19	2.41862e-30	6.72531e-11
GO:0005198	1.35868e-31	7.43368e-22	1.104e-15	2.02536e-15	0.0114705	7.94898e-28	4.1662e-32	5.33565e-39	1.95525e-19	1.58727e-42	3.08273e-52	5.43865e-33
GO:0016072	2.42119e-29	4.39584e-10	2.34237e-08	1.7149e-05	0.0239913	1.48593e-13	1.14149e-11	2.24367e-16	1.55515e-08	7.00465e-25	2.40785e-31	1.2648e-10
GO:0006364	2.42119e-29	4.39584e-10	2.34237e-08	1.7149e-05	0.0239913	1.48593e-13	1.14149e-11	2.24367e-16	1.55515e-08	7.00465e-25	2.40785e-31	1.2648e-10
GO:0006996	1.09274e-15	2.46738e-06	2.57458e-05	0.000545492	0.0252728	3.90714e-07	1.35831e-10	5.7198e-12	4.22083e-07	2.10286e-10	4.79989e-17	7.17557e-06
GO:1901293	4.51862e-47	9.40742e-16	1.33831e-13	2.03348e-12	2.72405e-05	2.75274e-26	6.95687e-31	4.82444e-26	1.50365e-20	8.11307e-31	9.02401e-49	8.09492e-18
GO:0009165	4.51862e-47	9.40742e-16	1.33831e-13	2.03348e-12	2.72405e-05	2.75274e-26	6.95687e-31	4.82444e-26	1.50365e-20	8.11307e-31	9.02401e-49	8.09492e-18
GO:0042455	4.49603e-16	0.000399822	9.19492e-10	8.06719e-05	0.00220526	5.59913e-15	5.17442e-15	1.50078e-19	1.92028e-09	5.74448e-21	1.01e-28	4.41083e-11
GO:0009163	7.73485e-17	0.000399822	9.19492e-10	8.06719e-05	0.00220526	1.64386e-15	5.17442e-15	9.99112e-20	1.92028e-09	1.24487e-21	3.03788e-29	4.41083e-11
GO:1901659	7.73485e-17	0.000399822	9.19492e-10	8.06719e-05	0.00220526	1.64386e-15	5.17442e-15	9.99112e-20	1.92028e-09	2.34906e-21	3.03788e-29	4.41083e-11
GO:0034622	3.71881e-20	2.1291e-05	2.80122e-05	8.5672e-06	0.000108649	3.894e-06	4.42808e-12	0.000577373	3.10027e-08	1.97267e-14	1.5158e-23	1.24237e-07
GO:0009108	1.64039e-32	5.98477e-05	6.44368e-14	1.50822e-05	0.000142384	1.37667e-24	1.48099e-25	1.28568e-37	6.08202e-16	4.95229e-38	7.27323e-45	2.32283e-06
GO:0006732	4.38422e-46	1.37158e-07	9.8661e-17	8.67292e-08	3.06201e-06	2.14691e-28	8.9595e-30	5.81097e-45	6.23922e-21	2.89546e-39	1.69673e-56	1.35486e-10
GO:0000154	4.6859e-24	2.85589e-07	2.34237e-08	1.7149e-05	0.190312	3.53624e-10	1.2128e-08	1.34522e-13	1.85525e-06	4.9543e-20	1.17484e-25	2.66271e-07
GO:0043933	2.09611e-38	5.24723e-13	1.56982e-16	6.32509e-12	7.22139e-09	4.63119e-13	8.43334e-18	1.31006e-14	5.39918e-15	3.78605e-31	2.18756e-44	1.3996e-16
GO:0043039	1.2019e-18	8.39567e-07	0.00431631	1.29772e-05	0.10093	4.01044e-08	9.03607e-14	1.60739e-16	4.48745e-09	5.31001e-12	2.93992e-17	3.64804e-05
GO:0006418	1.2019e-18	8.39567e-07	0.00431631	1.29772e-05	0.10093	4.01044e-08	9.03607e-14	1.60739e-16	4.48745e-09	5.31001e-12	2.93992e-17	3.64804e-05
GO:0016875	6.48005e-17	2.85589e-07	0.00431631	1.29772e-05	0.09417	2.90699e-07	2.17035e-12	1.67994e-16	9.32382e-11	2.69161e-10	1.87278e-15	3.02256e-05
GO:0016876	6.48005e-17	2.85589e-07	0.00431631	1.29772e-05	0.09417	2.90699e-07	2.17035e-12	1.67994e-16	9.32382e-11	2.69161e-10	1.87278e-15	3.02256e-05
GO:0004812	6.48005e-17	2.85589e-07	0.00431631	1.29772e-05	0.09417	2.90699e-07	2.17035e-12	1.67994e-16	9.32382e-11	2.69161e-10	1.87278e-15	3.02256e-05
GO:0001510	4.20359e-25	2.85589e-07	2.57494e-07	0.00184845	0.00464306	2.20844e-09	1.04301e-09	3.86345e-13	4.22083e-07	7.4417e-20	4.47854e-24	1.94224e-07
GO:0043038	5.36189e-18	8.39567e-07	0.00431631	1.29772e-05	0.10093	1.75228e-07	9.03607e-14	3.37098e-16	4.48745e-09	5.31001e-12	4.11256e-17	4.16793e-05
GO:1901068	1.23948e-11	9.71165e-08	0.234928	0.000817784	0.00316302	1.30771e-11	1.72726e-12	2.968e-12	2.44515e-08	1.63505e-11	1.13896e-10	1.36062e-08
GO:0090407	1.60894e-56	1.07907e-17	7.99625e-24	2.10933e-15	0.000143944	1.72187e-39	6.33336e-39	3.64938e-52	1.09401e-23	6.49626e-58	1.77351e-80	1.4185e-20
GO:0065003	9.37516e-35	9.82156e-11	7.92651e-14	6.46819e-10	1.08331e-06	5.33359e-11	3.21589e-15	3.17526e-12	2.19693e-13	9.57661e-29	9.12132e-40	2.23275e-13
GO:0008173	2.26767e-23	2.46738e-06	4.89152e-06	0.000161188	0.012099	1.75772e-08	1.75213e-08	7.74988e-12	2.17858e-06	2.29634e-18	1.07116e-22	1.69508e-06
GO:0010467	1.02887e-152	4.65843e-25	1.63593e-36	8.67065e-40	5.75338e-20	5.91265e-77	1.79975e-95	6.45594e-117	1.6004e-46	3.249e-137	1.12263e-160	2.64624e-51
GO:0006396	3.06256e-61	3.24201e-10	6.89172e-15	6.76737e-10	0.00014173	5.23493e-29	1.80696e-31	8.11187e-45	3.39145e-16	3.64506e-56	4.46405e-61	8.05204e-16
GO:0034660	9.57116e-74	4.36495e-14	6.63109e-13	2.13792e-12	0.000181265	1.53449e-31	5.63838e-41	6.53684e-58	7.58941e-20	2.38525e-61	5.03522e-79	7.07052e-17
GO:0034470	3.99749e-57	9.92906e-09	4.47407e-13	1.15398e-08	0.00211807	4.25552e-25	1.83165e-29	4.75771e-43	3.38819e-13	9.63993e-53	5.06942e-64	8.98889e-13
GO:0008649	5.36189e-18	2.1291e-05	5.79043e-05	0.00134279	0.0832245	1.32301e-07	9.29457e-06	7.13572e-09	5.16268e-05	3.06191e-14	5.01254e-18	1.49647e-06
GO:0031167	5.36189e-18	2.1291e-05	5.79043e-05	0.00134279	0.0832245	1.32301e-07	9.29457e-06	7.13572e-09	5.16268e-05	3.06191e-14	5.01254e-18	1.49647e-06
GO:0005515	3.0139e-23	2.33834e-06	1.21716e-09	1.7117e-07	1.33367e-07	3.70315e-10	1.861e-14	1.46849e-19	1.49274e-07	5.10365e-27	1.24139e-31	1.56051e-08
GO:0005525	5.45844e-08	7.24907e-06	0.545581	0.000551707	0.000811086	5.61713e-07	9.22182e-09	1.11599e-07	3.02751e-08	1.29986e-10	1.33533e-11	2.34255e-05
GO:0006399	3.45524e-49	4.55968e-07	6.5868e-08	1.45463e-08	0.000512213	1.8844e-23	2.06689e-36	8.79577e-48	3.83356e-13	1.16844e-40	7.85633e-53	4.47632e-09
GO:0051188	6.50697e-50	0.000440528	1.60379e-20	2.89779e-08	7.70364e-07	5.62289e-34	1.22902e-32	1.76903e-44	9.89969e-19	1.11459e-53	3.75531e-64	1.79367e-08
GO:0044267	1.80858e-100	2.83645e-37	2.08562e-27	1.22335e-41	3.04518e-13	5.52239e-59	7.79544e-61	7.43575e-70	1.67291e-43	3.92751e-98	5.10551e-121	1.37346e-44
GO:0003924	6.82356e-09	2.46738e-06	0.688831	0.00451526	0.0316915	6.73955e-08	1.13375e-09	1.01195e-09	2.81024e-06	4.2092e-09	3.85561e-09	5.73016e-07
GO:0046039	1.09495e-09	2.46738e-06	0.688831	0.00451526	0.0316915	9.53134e-09	3.58547e-10	2.7849e-10	2.81024e-06	5.89672e-10	4.29502e-09	5.73016e-07
GO:0044436	0.000392978	0.193533	0.000348145	0.00199204	0.000141586	2.34956e-06	4.94073e-05	3.39744e-05	1.87595e-05	0.000136268	2.33831e-06	0.000215994
GO:0009579	0.000392978	0.193533	0.000348145	0.00199204	0.000141586	2.34956e-06	4.94073e-05	3.39744e-05	1.87595e-05	0.000136268	2.33831e-06	0.000215994
GO:0034357	0.000392978	0.193533	0.000348145	0.00199204	0.000141586	2.34956e-06	4.94073e-05	3.39744e-05	1.87595e-05	0.000136268	2.33831e-06	0.000215994
GO:0006184	1.09495e-09	2.46738e-06	0.688831	0.00451526	0.0316915	5.08856e-08	3.58547e-10	2.7849e-10	2.81024e-06	5.89672e-10	4.29502e-09	5.73016e-07
GO:0009295	2.40621e-14	7.24907e-06	1.43728e-07	0.000795781	0.878027	0.290518	4.61778e-05	5.7198e-12	2.21421e-07	1.50666e-09	6.20995e-16	0.00020644
GO:0071822	1.40651e-26	6.24713e-09	8.66364e-13	5.78732e-08	7.04024e-06	1.92302e-07	5.8693e-12	1.7053e-08	2.42194e-10	1.56988e-21	2.41659e-31	2.77574e-11
GO:0008033	1.0732e-32	0.0131578	3.68016e-07	7.01041e-05	0.00595234	4.62242e-17	5.75382e-24	1.72143e-32	1.95489e-06	5.54388e-32	7.44196e-38	0.000100614
GO:0019538	2.14458e-119	8.58852e-44	6.92493e-31	5.86519e-39	2.76779e-14	1.11015e-59	1.90692e-68	2.1442e-82	2.78528e-46	1.34549e-114	2.07748e-138	4.40396e-39
GO:0000910	0.250574	7.24907e-06	0.000631338	0.000573549	0.00010468	1.67464e-12	4.27352e-18	1.26495e-20	0.000592558	1.53273e-20	2.29746e-28	5.25011e-08
GO:1901069	2.94042e-09	2.46738e-06	0.688831	0.00451526	0.0316915	5.08856e-08	3.58547e-10	2.7849e-10	2.81024e-06	5.89672e-10	2.20579e-08	5.73016e-07
GO:0051301	0.0942524	7.24907e-06	0.000631338	0.000573549	0.00010468	1.05714e-12	1.39237e-18	3.55906e-21	0.000592558	1.60714e-22	6.59567e-32	5.25011e-08
GO:0032561	1.0968e-12	9.71165e-08	0.234928	0.000224373	0.00141709	1.07234e-08	1.06741e-10	8.54587e-10	1.21267e-08	5.34655e-15	2.78789e-16	6.94727e-05
GO:0042651	0.0017683	0.413386	0.000657557	0.00134279	0.00296739	2.34956e-06	4.94073e-05	0.000223073	2.96116e-06	0.000416431	2.48986e-05	0.000811316
GO:0009451	2.78269e-50	3.65649e-06	4.47407e-13	1.15398e-08	0.00500607	5.24458e-22	3.62187e-26	2.62682e-37	1.59321e-10	1.74127e-44	1.42417e-54	4.2493e-09
GO:0019001	2.41538e-12	9.71165e-08	0.234928	0.000224373	0.00141709	3.43228e-09	1.06741e-10	8.54587e-10	1.21267e-08	5.34655e-15	2.78789e-16	6.94727e-05
GO:0051186	1.66881e-69	6.7515e-05	8.86958e-22	2.87426e-11	1.77949e-08	7.60943e-39	2.686e-34	2.20984e-55	4.53411e-26	1.23007e-56	3.79752e-80	2.0263e-13
GO:0006400	7.15798e-27	0.0360659	3.68016e-07	7.01041e-05	0.0111519	9.98505e-15	4.21547e-23	1.22683e-27	8.00748e-06	1.60306e-27	4.31257e-32	0.00040438
GO:0040007	2.41559e-86	1.52821e-16	1.21694e-52	1.84175e-44	2.97293e-23	3.02146e-47	1.27595e-71	3.7492e-68	2.85818e-58	2.66826e-70	1.07408e-100	5.38862e-59
GO:0008270	3.66028e-31	0.000268004	3.04367e-07	1.99238e-10	6.28626e-06	1.63928e-09	9.65064e-12	5.0576e-34	2.81024e-06	1.60206e-31	2.22622e-38	0.000132736
GO:0032991	7.38574e-101	9.76293e-17	1.12594e-19	5.02051e-21	1.88976e-08	2.05586e-40	3.13731e-51	6.14238e-85	1.79423e-21	1.00608e-71	7.49734e-97	2.17845e-22
GO:0009408	1.59523e-15	0.000268004	3.93391e-07	1.44121e-07	0.887374	3.6759e-07	7.34876e-06	7.1102e-13	4.09934e-07	1.40673e-22	1.32939e-19	2.69539e-05
GO:0051260	1.93345e-12	8.04128e-06	3.7063e-08	0.000202159	0.0673543	0.000155726	0.000409405	3.03973e-09	7.96548e-06	3.99533e-11	6.73923e-15	2.18165e-08
GO:0051259	2.48988e-12	8.04128e-06	8.344e-09	7.01041e-05	0.0673543	7.37217e-05	0.000124303	2.54009e-10	2.2675e-06	2.03043e-12	3.22828e-14	2.18165e-08
GO:0007049	0.0954672	8.39567e-07	0.000184758	0.000156216	0.000611567	2.5156e-13	2.73605e-18	5.88779e-23	3.34688e-05	3.39521e-21	2.79075e-30	3.03225e-06
GO:0022402	0.0954672	8.39567e-07	0.000184758	0.000156216	0.000611567	2.5156e-13	2.73605e-18	5.88779e-23	3.34688e-05	3.39521e-21	2.79075e-30	3.03225e-06
GO:0034654	9.47298e-83	4.9516e-07	1.00123e-19	6.38181e-20	2.94874e-07	4.37241e-37	5.97709e-46	3.51108e-51	1.1466e-26	6.3656e-64	4.61725e-81	4.98984e-24
GO:0070271	5.52486e-23	1.05864e-06	2.95246e-10	1.98954e-06	0.000388597	5.0568e-06	2.55164e-09	9.04954e-07	1.04093e-08	1.14202e-19	8.74293e-28	3.99503e-08
GO:0006461	5.52486e-23	1.05864e-06	2.95246e-10	1.98954e-06	0.000388597	5.0568e-06	2.55164e-09	9.04954e-07	1.04093e-08	1.14202e-19	8.74293e-28	3.99503e-08
GO:0072528	4.67687e-21	0.141275	4.37706e-06	4.34925e-07	0.777059	8.4334e-07	4.42808e-12	5.82153e-11	0.0010029	4.84711e-13	5.65872e-24	9.96215e-05
GO:0032259	3.17443e-24	1.12201e-08	8.344e-09	0.000948451	0.00197277	6.56755e-11	7.76299e-14	5.84939e-15	7.00561e-09	1.78407e-21	2.4461e-28	1.36062e-08
GO:0016070	4.53966e-120	1.87475e-10	5.04374e-20	1.00275e-19	1.75049e-09	9.36157e-47	3.43626e-59	2.5771e-74	5.06487e-29	4.25533e-98	3.48816e-109	1.21394e-21
GO:0044249	0	5.71005e-23	7.21017e-75	1.00442e-72	8.02298e-26	2.91872e-143	2.07196e-178	1.43274e-268	5.14296e-68	9.97088e-273	0	1.31933e-79
GO:0008757	1.02432e-20	2.85589e-07	6.91326e-07	0.000278808	0.0151902	7.9661e-10	5.52143e-10	4.7986e-14	3.10786e-06	1.06387e-19	3.15115e-28	6.91621e-08
GO:0008168	6.98922e-23	9.71165e-08	1.61686e-07	0.000127367	0.00260453	3.82288e-10	1.26095e-12	5.63677e-14	3.36475e-08	2.21753e-20	5.078e-27	1.17502e-07
GO:0009058	0	1.81822e-24	2.7614e-75	4.82849e-74	1.26474e-25	7.19682e-141	9.3872e-181	3.34638e-277	2.65961e-68	3.80994e-273	0	6.92614e-81
GO:0043414	1.58229e-16	3.3015e-08	3.7063e-08	0.00187495	0.0366585	6.88827e-09	2.17842e-10	1.14901e-13	7.10756e-07	8.6427e-18	2.03126e-23	8.05293e-09
GO:1901576	0	3.94567e-24	2.7614e-75	4.82849e-74	1.1094e-25	1.18168e-134	8.09542e-174	1.47704e-266	1.72454e-67	1.27499e-264	0	1.75572e-79
GO:0044444	1.57904e-148	3.60123e-18	1.32332e-34	2.35745e-34	6.94207e-18	6.71013e-54	1.83146e-79	1.4266e-107	1.21195e-36	8.30582e-97	1.39778e-136	2.82531e-39
GO:0016866	6.03277e-20	0.104351	9.19492e-10	5.57355e-07	0.000631603	2.36196e-08	2.55164e-09	2.70106e-11	6.31738e-08	2.70172e-12	3.28194e-16	0.00023759
GO:0016741	4.82228e-29	1.05864e-06	4.83508e-10	4.76313e-07	0.00275572	4.83871e-12	7.14622e-17	5.07299e-16	8.92012e-09	5.90028e-24	4.27795e-32	1.94224e-07
GO:0009892	1.01239e-25	2.46738e-06	0.000657557	0.00134279	0.0151022	1.88365e-08	8.24542e-10	2.03563e-18	0.00027424	4.53503e-28	1.93014e-35	1.53679e-07
GO:0048523	1.82092e-27	2.46738e-06	0.000178543	0.00036891	0.00721305	1.88365e-08	4.18216e-08	1.89103e-19	0.00027424	5.20106e-28	4.15471e-36	1.53679e-07
GO:0031324	6.55739e-25	2.46738e-06	0.000657557	0.00134279	0.0121697	2.62584e-08	1.09524e-08	3.74277e-17	0.00027424	6.83773e-27	4.85531e-35	1.53679e-07
GO:1901607	2.48597e-67	6.13543e-06	1.27259e-06	7.04107e-09	0.000128648	9.96673e-21	2.07893e-36	1.24086e-55	0.0148211	3.66159e-48	9.40154e-65	7.02919e-09
GO:0005829	1.16078e-126	7.07678e-14	5.15643e-31	2.17355e-31	6.66878e-15	3.65267e-47	3.42195e-69	6.40794e-90	6.50801e-34	3.67421e-84	4.55662e-117	2.7651e-34
GO:0010605	4.67377e-25	7.24907e-06	0.000657557	0.00134279	0.0151022	1.88365e-08	3.58552e-09	7.44773e-18	0.000266774	2.3797e-27	1.37233e-34	1.32321e-06
GO:0018130	1.18791e-130	0.000605798	1.79499e-30	2.34111e-29	4.51302e-09	1.79006e-57	5.44817e-60	1.96164e-91	1.72143e-35	1.08131e-110	2.94921e-146	2.48816e-28
GO:0019438	1.08089e-115	0.000783723	3.34282e-29	6.95609e-26	5.75416e-09	4.51676e-50	1.50814e-56	3.30417e-80	8.06424e-28	9.91054e-103	1.69727e-130	2.12056e-27
GO:1901362	2.25236e-133	0.000444125	1.79499e-30	2.34111e-29	3.69835e-09	1.07862e-57	2.50608e-60	8.99087e-94	4.20923e-34	2.40744e-113	1.27543e-149	4.98244e-29
GO:0009266	2.78019e-26	2.33834e-06	6.22503e-05	1.83328e-05	1	1.30129e-08	9.19476e-08	8.48948e-21	3.95592e-09	7.82151e-32	7.24169e-34	2.73869e-06
GO:0043650	8.85912e-18	0.435403	0.000332279	0.000156216	2.96142e-05	5.16865e-09	9.28805e-12	1.80658e-14	0.601261	3.21658e-09	1.52641e-14	6.86466e-05
GO:0044271	6.67573e-130	0.00159334	2.60081e-32	6.685e-29	7.43513e-08	8.45484e-55	2.33987e-62	1.87614e-84	6.8757e-30	5.4485e-109	1.69211e-138	1.00665e-27
GO:0005737	0	3.16514e-63	1.01104e-107	1.45501e-84	6.74135e-34	2.28308e-166	2.02117e-188	2.161923046e-315	1.40916e-124	0	0	2.27326e-127
GO:0034645	1.27305e-140	4.06035e-17	1.95576e-32	2.75214e-44	2.15898e-14	6.90922e-57	2.92082e-64	1.95218e-100	9.60866e-41	5.37661e-98	3.22066e-127	5.56788e-46
GO:0071103	1.40807e-13	7.24907e-06	0.000256976	0.00459287	0.784021	0.000896538	0.00234726	6.59738e-11	5.11441e-07	1.84725e-07	3.48252e-12	0.000224272
GO:0008652	2.77698e-80	1.0087e-05	1.37388e-07	5.70153e-08	8.71599e-05	1.28444e-23	1.29279e-44	2.42266e-62	0.0036739	1.16479e-54	1.26054e-66	3.55695e-09
GO:0048519	1.1618e-26	2.46738e-06	0.000178543	0.00036891	0.00609135	3.1779e-09	1.23632e-09	2.45553e-21	0.00119089	2.00145e-28	1.10987e-35	3.46309e-07
GO:0009059	9.04776e-144	3.81396e-18	3.98145e-33	1.7755e-44	6.49255e-15	1.88453e-57	5.69193e-66	1.19509e-102	8.59506e-42	2.42683e-96	1.97939e-127	4.86676e-47
GO:0009066	4.16118e-31	0.169749	0.00525634	0.0138524	1.00034e-06	1.69441e-10	1.20536e-19	4.23394e-23	0.0105406	6.08147e-23	1.64306e-25	2.22713e-06
GO:0003723	1.02432e-20	0.054821	1.11182e-06	1.38965e-09	5.35957e-11	5.26367e-13	1.06908e-18	2.78064e-18	7.66554e-13	1.69321e-22	2.03921e-27	7.38308e-07
GO:0003674	0	6.98944e-76	9.05242e-101	3.37177e-77	1.26493e-37	4.41616e-292	6.494167e-318	0	1.70486e-113	0	0	8.6687e-124
GO:0006261	7.56188e-17	0.00010576	5.23483e-05	6.96223e-05	0.184262	0.00677729	0.000105008	4.20463e-13	3.10786e-06	2.43674e-11	3.34031e-20	8.71686e-05
GO:0043234	1.94997e-78	1.35696e-09	4.02048e-11	2.43237e-11	0.000587887	3.75367e-29	2.14183e-36	5.24998e-66	1.0465e-16	1.54218e-54	9.43153e-72	3.68229e-12
GO:0016874	4.85181e-50	6.3367e-09	9.12429e-06	0.000248156	0.000262749	1.58225e-13	1.20213e-30	2.09947e-20	1.7249e-18	3.9852e-33	3.28582e-37	1.37314e-08
GO:0042623	4.05175e-75	5.75963e-20	3.76276e-11	8.56841e-08	0.870225	5.35677e-23	7.51682e-16	5.21446e-36	1.40862e-07	1.60756e-43	9.2154e-56	1.73117e-11
GO:0008610	1.31585e-35	7.86639e-10	1.43122e-09	2.29016e-08	0.243177	1.73441e-20	8.80688e-14	2.43978e-33	5.92953e-10	3.78186e-31	2.72186e-29	1.94224e-07
GO:0006520	4.34117e-129	5.65252e-10	1.04791e-12	4.86931e-14	8.30267e-08	4.62944e-52	1.15044e-63	8.58911e-91	2.14192e-10	9.57464e-83	1.13346e-103	2.60187e-15
GO:0046394	5.13705e-109	0.000177479	1.53029e-10	1.89006e-11	3.80107e-07	1.12821e-36	2.24222e-51	1.37996e-82	6.82471e-07	1.34044e-71	3.58825e-93	7.16968e-13
GO:0016053	5.13705e-109	0.000177479	1.53029e-10	1.89006e-11	3.80107e-07	1.12821e-36	2.24222e-51	1.37996e-82	6.82471e-07	1.34044e-71	3.58825e-93	7.16968e-13
GO:0072330	3.09628e-24	0.0233446	0.0151243	0.00605012	0.000302939	2.43783e-08	1.75136e-06	1.48571e-16	1.75476e-06	3.07533e-14	1.00164e-22	0.000185163
GO:1901566	5.12884e-172	0.0120383	1.08174e-29	8.30495e-30	9.3289e-09	8.04463e-64	3.26795e-84	1.70549e-125	8.62913e-20	2.83585e-131	2.41182e-180	7.62594e-27
GO:0036211	1.79607e-35	8.39567e-07	0.00118367	8.34203e-12	0.148685	3.84399e-15	1.95768e-14	4.43227e-15	1.09154e-07	2.64445e-25	3.38575e-32	1.69508e-06
GO:0006464	1.79607e-35	8.39567e-07	0.00118367	8.34203e-12	0.148685	3.84399e-15	1.95768e-14	4.43227e-15	1.09154e-07	2.64445e-25	3.38575e-32	1.69508e-06
GO:0019637	7.02534e-91	1.19032e-39	2.91121e-30	6.80142e-24	0.000148819	3.26208e-75	7.223e-65	7.4941e-95	4.29238e-35	1.02766e-117	1.14229e-153	2.40688e-39
GO:0016788	1.10729e-56	2.97752e-15	5.00229e-06	7.00573e-08	2.26268e-05	2.16798e-23	6.79732e-19	3.058e-24	6.47377e-07	8.79937e-42	1.91688e-50	7.9572e-10
GO:0008152	0	1.28947e-12	3.9179e-118	1.30914e-101	3.49311e-45	2.38637e-279	1.533689187e-314	0	1.27098e-118	0	0	3.4755e-126
GO:0004518	2.48062e-26	1.29468e-09	0.000146817	0.000110954	0.0111519	6.63853e-08	3.24632e-08	1.02074e-11	1.40006e-06	3.83205e-16	2.29457e-22	2.15867e-06
GO:1901605	1.7159e-94	3.35959e-05	5.98868e-10	4.1975e-11	7.33555e-07	3.40031e-35	5.00781e-50	6.94184e-73	1.18968e-05	1.21126e-62	7.44912e-80	2.0446e-11
GO:0008150	0	8.5471e-20	6.85482e-108	4.69021e-88	3.0549e-47	0	0	0	5.38863e-134	0	0	1.45597e-149
GO:0043492	5.34286e-55	8.79946e-15	1.77289e-07	5.13809e-06	0.730671	8.64594e-20	4.35226e-10	4.23772e-31	0.000291268	1.03026e-36	8.56131e-44	5.43955e-09
GO:0015399	4.84559e-55	8.79946e-15	5.51555e-08	1.82326e-06	0.495013	2.99793e-21	5.30286e-11	5.1445e-33	0.000291268	5.77892e-39	2.11e-44	5.43955e-09
GO:0016853	1.60791e-51	1.20636e-05	6.80801e-12	1.13586e-12	0.180976	7.77442e-18	2.41042e-13	7.98949e-40	1.42119e-15	7.96613e-37	1.52913e-41	2.09688e-07
GO:0042626	1.7965e-53	8.79946e-15	1.77289e-07	5.13809e-06	0.730671	1.18661e-19	4.35226e-10	1.66422e-30	0.000291268	1.97335e-35	3.04243e-43	5.43955e-09
GO:0016820	1.7965e-53	8.79946e-15	1.77289e-07	5.13809e-06	0.730671	1.18661e-19	4.35226e-10	1.66422e-30	0.000291268	1.97335e-35	3.04243e-43	5.43955e-09
GO:0044283	2.79816e-131	0.20607	3.86147e-18	4.46619e-20	4.43594e-08	2.87764e-51	1.65552e-71	1.08669e-98	2.95326e-10	2.0918e-104	6.4611e-128	1.03401e-14
GO:0090305	6.43774e-26	1.29468e-09	0.000146817	0.000110954	0.0111519	1.06644e-07	5.16915e-08	1.02074e-11	1.40006e-06	3.83205e-16	3.40324e-22	2.15867e-06
GO:0009252	5.04185e-26	0.228156	0.000577949	1.8083e-06	4.20349e-05	2.20344e-08	2.74779e-09	1.97001e-17	0.000137477	2.44371e-14	2.62524e-22	0.000171884
GO:0006023	5.04185e-26	0.228156	0.000577949	1.8083e-06	4.20349e-05	2.20344e-08	2.74779e-09	1.97001e-17	0.000137477	2.44371e-14	2.62524e-22	0.000171884
GO:0006024	5.04185e-26	0.228156	0.000577949	1.8083e-06	4.20349e-05	2.20344e-08	2.74779e-09	1.97001e-17	0.000137477	2.44371e-14	2.62524e-22	0.000171884
GO:0005622	5.20447e-303	3.96273e-66	7.31645e-114	3.65662e-84	3.32973e-35	2.12092e-139	2.38073e-169	6.78694e-305	1.38552e-128	8.00148e-302	0	1.13493e-130
GO:0044424	2.56792e-302	3.96273e-66	7.31645e-114	3.65662e-84	3.32973e-35	6.50485e-139	1.04722e-168	1.38856e-304	1.38552e-128	4.02209e-301	0	1.13493e-130
GO:0015405	1.61339e-53	8.79946e-15	5.51555e-08	1.82326e-06	0.495013	5.11606e-20	1.88521e-09	3.45433e-32	0.000291268	3.0875e-37	4.29029e-43	5.43955e-09
GO:0044237	0	1.15686e-07	3.85759e-107	9.3341e-96	5.33903e-34	1.19669e-252	2.5407e-288	0	1.77097e-102	0	0	2.30902e-128
GO:1901137	1.3857e-75	4.60334e-05	1.87371e-17	1.32639e-20	0.0136868	8.22328e-34	3.21059e-35	5.34592e-56	6.89083e-18	2.16486e-52	3.32222e-67	6.21543e-17
GO:0006753	2.65549e-69	2.02092e-37	3.04375e-21	4.25027e-20	0.000173384	7.3008e-57	1.31688e-53	1.30188e-76	1.52394e-30	1.95542e-85	8.97356e-115	1.40998e-36
GO:0009117	9.58013e-69	2.02092e-37	8.56997e-21	5.06013e-20	0.000217686	1.78021e-57	3.2805e-54	3.07716e-76	3.82012e-30	8.76541e-85	4.91877e-114	6.86852e-36
GO:0006508	2.69935e-26	8.39567e-07	2.29314e-06	0.0104284	0.461141	5.83552e-05	5.64561e-08	3.05057e-15	1.95489e-06	1.88431e-20	1.01426e-20	0.266511
GO:0071704	0	1.82761e-08	3.75902e-106	1.76585e-97	8.95509e-34	2.16223e-211	8.37323e-269	0	6.3977e-102	0	0	7.05508e-124
GO:0044038	1.48509e-28	0.391379	0.000217899	4.34925e-07	7.38071e-05	4.23853e-07	1.94383e-06	5.03724e-19	2.86664e-05	1.47619e-15	2.42279e-23	3.49758e-05
GO:0070589	1.48509e-28	0.391379	0.000217899	4.34925e-07	7.38071e-05	4.23853e-07	1.94383e-06	5.03724e-19	2.86664e-05	1.47619e-15	2.42279e-23	3.49758e-05
GO:0043412	1.72711e-71	5.66108e-11	2.23488e-12	1.86973e-15	0.00375595	6.22249e-31	3.9666e-36	1.2588e-43	1.98794e-16	4.3104e-59	2.03588e-75	2.20171e-14
GO:0044260	4.07897e-230	1.77643e-37	1.08658e-56	1.15668e-58	4.29681e-15	6.93776e-89	4.17525e-109	1.24424e-158	7.85853e-69	1.05031e-186	6.5116e-230	5.38475e-72
GO:0022607	0.0128177	1.83457e-13	6.63982e-16	3.42575e-12	1.32003e-05	2.94349e-09	6.47088e-23	1.26683e-17	1.13757e-12	1.64866e-33	3.66734e-37	1.14273e-15
GO:0044711	4.34839e-133	0.20607	3.86147e-18	4.46619e-20	4.43594e-08	4.40154e-50	2.81444e-65	6.46551e-100	8.22319e-10	7.19866e-108	1.80878e-129	1.27337e-14
GO:0055086	1.74822e-83	8.45704e-35	2.42103e-23	2.02757e-22	5.36593e-05	5.21436e-59	9.43327e-58	1.67065e-88	9.26518e-33	2.0372e-101	4.8895e-133	1.17485e-38
GO:0044238	0	8.85708e-12	4.27551e-95	4.80661e-86	5.17387e-25	6.50756e-194	1.36839e-236	0	2.23264e-93	0	0	1.28492e-117
GO:0009628	2.29121e-38	5.23354e-09	2.75138e-08	7.78773e-09	0.444774	1.6745e-08	5.30749e-10	8.89587e-25	5.39816e-10	6.79173e-36	5.06781e-39	2.90514e-09
GO:0003824	0	1.41035e-53	3.3143e-84	2.36027e-72	1.17425e-22	1.2251e-209	9.22938e-244	0	3.2634e-80	0	0	1.32617e-79
GO:0016829	1.60402e-77	0.00311849	1.07518e-08	2.12518e-07	0.0290375	2.39992e-31	2.20961e-29	2.63819e-33	3.33892e-05	5.26935e-42	2.44945e-51	2.46904e-10
GO:0043170	6.53325e-255	8.56387e-43	9.28362e-60	1.66781e-56	5.22167e-16	1.17409e-85	3.39858e-117	1.37113e-172	1.39041e-70	7.6007e-204	1.16839e-249	2.93512e-69
GO:0019693	3.34306e-49	4.66257e-29	4.58139e-18	2.02942e-16	0.0264712	2.09446e-40	1.22389e-44	1.97167e-57	2.86356e-23	5.47086e-75	6.01157e-94	8.00448e-29
GO:0009259	1.09013e-48	4.66257e-29	4.58139e-18	2.02942e-16	0.0264712	3.56296e-40	1.22389e-44	1.49113e-57	2.86356e-23	2.63427e-74	3.29132e-93	8.00448e-29
GO:0044272	3.12764e-39	0.246893	2.08424e-05	0.000588454	0.157886	3.60241e-09	1.98099e-09	1.79848e-16	0.00222113	1.39955e-21	6.71561e-30	0.000137193
GO:0072521	2.06295e-48	3.02829e-31	5.47632e-18	1.33863e-16	0.00390169	3.62562e-40	1.83983e-43	2.72908e-58	8.47624e-24	6.53252e-76	6.18986e-93	2.83502e-28
GO:0044281	1.76275e-253	1.72172e-26	6.18463e-39	6.26368e-40	1.51555e-13	3.14582e-136	3.79528e-152	1.00082e-230	5.87686e-47	3.78888e-239	8.68561e-298	4.95756e-57
GO:0000287	1.02669e-05	9.85024e-08	3.50152e-08	4.91388e-09	1.9293e-08	5.23355e-22	5.08919e-17	5.71362e-30	6.22145e-11	1.80295e-29	4.42934e-34	2.52816e-10
GO:0006807	0	1.33391e-32	6.33336e-66	7.61398e-56	1.69879e-19	1.49854e-135	2.87681e-174	2.59894e-274	4.02523e-67	1.94723e-299	0	5.24506e-81
GO:1901564	1.34477e-236	2.0062e-20	9.39323e-44	7.79368e-45	6.96711e-11	2.54622e-112	1.44495e-130	1.8653e-204	8.94014e-42	2.86429e-220	1.65141e-288	1.90072e-49
GO:0009987	0	5.51073e-10	2.58385e-93	3.35779e-79	7.16177e-36	1.60876e-280	6.2100915353012e-310	0	2.55289e-104	0	0	4.43351e-134
GO:0044085	8.55901e-23	3.42263e-11	1.96478e-23	9.69856e-23	9.405e-10	1.8856e-25	1.79535e-41	1.91618e-47	1.47004e-24	3.65703e-66	4.60819e-84	1.41709e-27
GO:0016835	4.48353e-29	0.169749	1.40176e-05	1.92545e-05	0.807775	1.73986e-14	2.69019e-13	8.76657e-18	0.0198008	2.5732e-18	6.8277e-23	4.59423e-05
GO:0009273	6.52064e-30	0.620649	0.000316848	3.26981e-07	2.15467e-05	5.12776e-08	4.45182e-07	1.41595e-19	7.38783e-06	3.78292e-14	4.80632e-24	8.25873e-05
GO:1901360	9.57964e-237	2.04145e-36	4.1998e-58	1.47809e-48	7.13539e-15	8.39799e-108	8.52249e-129	5.87209e-203	4.09363e-70	5.62842e-237	6.80983e-291	1.29291e-74
GO:0016043	2.24827e-05	4.69675e-18	1.1326e-19	1.05652e-13	0.385905	9.60112e-12	1.19878e-26	3.88081e-24	4.82462e-14	1.26869e-38	6.52399e-41	1.88502e-18
GO:0065008	3.88208e-36	2.85589e-07	5.15343e-06	3.14185e-08	1	6.35817e-07	1.13063e-07	7.44881e-18	0.000303716	4.25626e-26	1.5997e-24	9.82697e-06
GO:0009110	2.20694e-23	0.0158487	1.69195e-08	9.88392e-07	0.0811362	1.58261e-13	8.42873e-13	3.14962e-22	3.34688e-05	9.14179e-27	1.46308e-32	0.000185163
GO:0042364	2.20694e-23	0.0158487	1.69195e-08	9.88392e-07	0.0811362	1.58261e-13	8.42873e-13	3.14962e-22	3.34688e-05	9.14179e-27	1.46308e-32	0.000185163
GO:0046483	1.72736e-229	7.02876e-36	1.36554e-57	4.53437e-48	9.32358e-14	7.24894e-104	1.55299e-127	5.76768e-197	7.57176e-72	2.71125e-225	1.11185e-286	5.69229e-74
GO:0032774	1.45563e-34	1	2.08424e-05	3.9986e-07	0.00366507	1.29195e-10	2.95745e-14	1.41663e-17	8.33623e-07	1.14187e-28	1.07223e-29	4.60447e-05
GO:0042546	9.43074e-31	0.620649	0.000316848	3.26981e-07	2.15467e-05	6.36605e-08	4.45182e-07	2.84451e-20	7.38783e-06	2.10769e-14	1.26061e-23	9.71171e-05
GO:0006725	4.88256e-222	9.51248e-36	1.34942e-55	1.79418e-44	1.53743e-14	9.05982e-108	7.60908e-127	6.81338e-193	5.4486e-63	1.8307e-232	5.14328e-273	4.13591e-74
GO:0008135	0.00584782	0.00016171	0.0198977	0.000241114	0.00018089	0.00296198	0.000497139	0.000124018	1.08337e-05	9.11398e-06	4.97903e-09	0.000458624
GO:0019752	3.88697e-172	2.77515e-09	1.88918e-12	2.18135e-13	5.46324e-10	3.05252e-68	2.91774e-81	1.07941e-122	2.06902e-14	4.3437e-115	4.0421e-138	1.08043e-19
GO:0044036	7.29263e-26	0.391379	0.000217899	4.34925e-07	7.38071e-05	6.7512e-07	2.90866e-06	2.29297e-17	2.86664e-05	3.07356e-14	2.968e-22	3.49758e-05
GO:0006163	2.48278e-43	3.46203e-28	2.3832e-16	8.35591e-15	0.0244531	3.27459e-39	1.35135e-40	4.25157e-53	7.11322e-22	6.58181e-69	1.52842e-86	2.498e-27
GO:0005488	1.21576e-197	1.27387e-16	1.14301e-38	1.19867e-32	6.6294e-15	1.04451e-76	8.25036e-106	3.73849e-186	8.95972e-47	9.06743e-214	3.24569e-269	3.16303e-45
GO:0022892	9.39248e-96	2.26698e-13	4.38359e-08	0.005747	4.29958e-07	1.86256e-33	2.14806e-25	5.63044e-62	8.7144e-06	1.17901e-72	7.30457e-67	9.69227e-07
GO:0019318	1.61707e-23	0.829632	0.00333343	7.49855e-06	1	0.000870049	3.38871e-05	1.74256e-20	8.00538e-06	4.64592e-14	1.01431e-23	0.00313935
GO:0043436	1.57282e-171	2.77515e-09	7.09857e-13	1.42138e-13	1.97425e-09	6.45119e-69	5.36549e-83	5.38627e-124	1.18976e-14	7.0738e-114	2.49042e-139	1.08043e-19
GO:0046128	3.61963e-42	9.41293e-28	1.43127e-15	3.20459e-13	0.00802369	4.57621e-35	4.7213e-35	2.83105e-55	2.49343e-21	7.85353e-69	2.069e-82	1.21538e-25
GO:0009150	4.80091e-43	9.41293e-28	8.14474e-16	6.21159e-14	0.0396654	2.72057e-37	9.09831e-39	5.64621e-52	2.49343e-21	1.23917e-67	2.36139e-84	2.498e-27
GO:0006796	1.43643e-125	1.28137e-30	1.03923e-32	5.5953e-26	5.91705e-06	1.23743e-74	6.29162e-76	3.45259e-119	2.27362e-36	2.57531e-143	5.06523e-181	2.64734e-41
GO:0034641	5.32283e-239	4.21114e-35	7.00874e-59	2.45275e-45	1.29365e-13	1.6582e-101	9.56416e-126	3.10702e-199	1.90381e-65	4.54962e-232	2.57861e-286	6.73756e-73
GO:0042278	1.16778e-42	9.41293e-28	1.43127e-15	3.20459e-13	0.00802369	4.57621e-35	4.7213e-35	2.18503e-55	4.98028e-21	2.75381e-69	3.94774e-83	1.21538e-25
GO:0006793	4.27712e-133	5.42038e-31	2.85498e-33	8.28576e-24	3.89719e-06	3.42991e-79	2.21028e-81	2.06437e-114	2.27362e-36	9.48565e-149	4.10716e-189	2.64734e-41
GO:0006082	4.79355e-171	2.77515e-09	7.09857e-13	1.42138e-13	1.97425e-09	7.49102e-69	3.89343e-82	5.38627e-124	1.18976e-14	3.60774e-114	1.23498e-137	1.08043e-19
GO:0006139	4.11813e-177	2.08817e-44	5.42726e-45	1.04441e-36	1.39948e-11	1.44235e-78	1.4183e-107	2.62787e-154	1.0414e-58	4.6271e-179	9.14664e-222	9.39299e-70
GO:0000003	0.281166	0.0103318	0.00236353	0.00190708	0.000924876	3.87735e-06	8.83606e-07	6.3736e-19	0.114379	1.6849e-14	2.78551e-21	0.00605241
GO:0030203	3.06029e-30	0.391379	0.000577949	1.8083e-06	0.000348739	3.42212e-09	1.24531e-11	1.97529e-15	0.00144168	1.53346e-20	1.19483e-27	0.000171884
GO:0000270	3.06029e-30	0.391379	0.000577949	1.8083e-06	0.000348739	3.42212e-09	1.24531e-11	1.97529e-15	0.00144168	1.53346e-20	1.19483e-27	0.000171884
GO:0006767	3.43625e-27	0.0656438	3.17421e-08	9.88392e-07	0.0811362	7.89192e-13	4.3946e-12	3.12952e-25	5.52029e-05	2.41466e-25	1.59334e-32	2.05315e-05
GO:0006766	3.43625e-27	0.0656438	3.17421e-08	9.88392e-07	0.0811362	7.89192e-13	4.3946e-12	3.12952e-25	5.52029e-05	2.41466e-25	1.59334e-32	2.05315e-05
GO:0071840	1.45279e-27	2.66422e-14	4.1658e-27	3.3263e-24	0.00147981	6.08388e-28	1.72207e-44	1.81886e-52	1.47619e-25	2.96875e-69	1.99901e-85	1.5252e-30
GO:0006260	3.44333e-21	8.14979e-05	2.35791e-06	1.83328e-05	0.069819	0.00017359	4.4796e-06	2.19525e-12	9.04122e-06	8.78666e-12	2.38928e-18	1.80752e-05
GO:0072527	2.17867e-25	0.209532	1.90428e-07	3.36852e-08	0.341096	4.23853e-07	4.12324e-11	1.92378e-14	0.0262771	4.71961e-17	2.34508e-25	4.59423e-05
GO:0004527	1.79819e-13	2.1291e-05	0.0239766	0.0241698	0.578973	2.917e-06	2.11289e-05	0.000359784	0.00436778	5.68191e-08	1.26181e-13	0.0147795
GO:0009119	1.96821e-45	1.22325e-23	1.72093e-16	4.3695e-14	0.0188235	3.04287e-36	2.32114e-37	1.43054e-61	2.42898e-22	7.54925e-74	1.57146e-89	2.81001e-27
GO:0071554	3.99684e-28	0.620649	0.000316848	3.26981e-07	2.15467e-05	1.11545e-07	6.75468e-07	1.17067e-18	7.38783e-06	2.5153e-13	1.25875e-22	9.71171e-05
GO:0005575	0	4.55377e-37	3.88372e-148	2.14971e-107	2.52815e-48	2.55925e-245	4.45909e-245	0	1.55704e-102	0	0	8.87628e-139
GO:0009116	1.98079e-46	1.22325e-23	1.72093e-16	4.3695e-14	0.0188235	3.04287e-36	2.32114e-37	2.60078e-62	4.41165e-22	1.53995e-74	6.65924e-91	2.81001e-27
GO:0044464	0	3.9732e-34	1.15086e-139	3.12981e-100	1.29106e-44	5.65011e-235	2.8108e-241	0	1.8351e-103	0	0	9.05091e-136
GO:0031668	8.05662e-06	2.1291e-05	0.000348145	0.181443	0.00628199	3.53087e-08	4.29794e-08	1.03393e-09	1.85525e-06	8.79818e-12	2.4918e-15	0.00211104
GO:0071496	8.05662e-06	2.1291e-05	0.000348145	0.181443	0.00628199	3.53087e-08	4.29794e-08	1.03393e-09	1.85525e-06	8.79818e-12	2.4918e-15	0.00211104
GO:0009991	2.24343e-06	2.1291e-05	0.000348145	0.181443	0.00628199	1.33902e-07	6.91687e-08	2.63735e-10	1.85525e-06	5.67204e-13	4.18548e-16	0.00211104
GO:0016740	1.49556e-178	1.55857e-15	3.24859e-26	5.17104e-18	2.35998e-06	2.29395e-64	1.01341e-68	3.85693e-117	8.37818e-24	4.40924e-131	2.24843e-161	5.93239e-25
GO:0005623	0	2.96363e-32	1.15086e-139	3.12981e-100	1.29106e-44	5.65011e-235	2.8108e-241	0	1.8351e-103	0	0	3.92167e-136
GO:1901657	3.62605e-46	1.22325e-23	1.72093e-16	4.3695e-14	0.0188235	3.04287e-36	2.32114e-37	2.60078e-62	4.41165e-22	2.57564e-74	8.54273e-90	3.83537e-27
GO:0016787	1.36272e-141	1.11066e-43	9.44281e-30	2.61898e-27	2.54184e-05	1.31227e-66	2.88825e-65	3.31617e-108	1.03028e-24	1.42564e-140	6.38057e-167	2.51494e-29
GO:0005996	9.71323e-32	0.042436	0.00217396	1.68393e-06	1	0.000294661	2.69939e-06	5.16942e-29	0.000118664	1.4128e-19	2.07758e-37	0.000561394
GO:0015075	6.00765e-45	1.29468e-09	5.35055e-08	0.10814	0.000264557	2.98108e-18	5.87768e-15	1.90898e-33	0.000451063	8.14145e-37	4.7229e-38	3.27354e-08
GO:0044710	0	0.399968	2.72189e-57	2.37518e-55	1.3455e-16	3.29554e-181	7.86363e-201	3.7e-322	7.06141e-59	0	0	1.74775e-62
GO:0046365	1.52188e-25	0.126925	0.00770156	0.00106744	1	0.000663937	0.000289493	4.44704e-24	0.000118664	1.65292e-17	8.74412e-33	0.00151086
GO:0034655	1.00796e-46	1.36647e-25	1.02847e-13	1.73051e-13	0.0550134	4.88768e-34	1.23664e-32	8.5038e-58	4.72707e-18	6.56578e-68	2.81604e-86	2.96455e-22
GO:0016747	4.0395e-22	0.0120885	0.00844529	0.37775	0.318598	2.43783e-08	9.19476e-08	1.21164e-17	1.15468e-06	2.09197e-18	2.86884e-20	1.19739e-06
GO:0006281	3.67987e-23	8.6153e-10	2.91509e-09	0.00874896	0.111163	3.50057e-07	5.61646e-14	9.68546e-11	5.41309e-08	5.38375e-16	1.5322e-25	1.86073e-09
GO:0022891	6.65267e-78	6.69126e-13	1.03706e-06	0.0635405	0.000303995	8.60252e-24	1.59683e-17	2.90889e-49	3.17461e-05	7.79782e-60	1.52361e-56	2.99538e-07
GO:0001882	5.42565e-07	5.65252e-10	0.000469541	6.31155e-06	0.0450701	2.60003e-18	8.57791e-27	1.34379e-29	8.56732e-14	1.22777e-37	2.92054e-41	3.13365e-16
GO:0006811	6.14429e-64	4.39584e-10	6.286e-07	0.125585	8.14284e-06	1.41643e-17	1.34047e-19	1.13345e-48	0.000605433	7.9834e-55	9.28148e-51	2.61494e-08
GO:0032549	1.21416e-06	5.65252e-10	0.000469541	6.31155e-06	0.0450701	2.60003e-18	8.57791e-27	5.9133e-29	8.56732e-14	3.55464e-37	1.9938e-40	3.13365e-16
GO:0034220	1.36007e-44	1.29468e-09	5.35055e-08	0.10814	0.000264557	1.38639e-16	9.85126e-16	2.54582e-36	0.000243107	1.31195e-39	4.73055e-42	3.84212e-08
GO:0046914	2.99908e-12	0.000174036	1.34257e-09	3.197e-09	1.49413e-07	2.66699e-14	1.23183e-18	1.70437e-45	1.71466e-12	2.88957e-43	1.8786e-52	1.2706e-07
GO:1901135	4.16099e-105	1.87233e-21	8.18449e-25	2.04104e-29	0.00408681	3.99633e-54	6.80586e-64	1.41141e-105	2.55814e-28	1.60025e-121	2.08065e-148	1.32069e-33
GO:0046434	3.61963e-42	5.0785e-23	2.98122e-13	1.29679e-12	0.0651679	4.91259e-35	3.93935e-31	8.76209e-44	6.90527e-17	1.51868e-64	1.48087e-81	2.39573e-22
GO:0009161	3.80869e-32	3.18805e-19	3.24562e-16	1.11878e-10	0.295696	1.87034e-27	2.6935e-26	1.79116e-42	2.33423e-13	9.05325e-55	8.35585e-69	6.01949e-19
GO:0017076	1.04819e-07	9.64868e-11	0.000189812	5.79539e-06	0.023575	2.57315e-19	3.51918e-27	3.46718e-29	4.59002e-15	1.89957e-39	9.84977e-43	1.20873e-13
GO:1901292	2.33604e-37	5.0785e-23	8.1172e-13	3.53698e-12	0.0878396	1.27481e-30	4.14305e-30	1.98275e-48	6.90527e-17	2.04656e-58	9.99743e-74	2.39573e-22
GO:0035639	8.82485e-06	7.68238e-09	0.000792696	9.79278e-06	0.0487243	7.11337e-17	8.86202e-25	1.09982e-26	9.97575e-14	3.7819e-35	3.31349e-37	8.05204e-16
GO:0009166	6.93563e-37	5.0785e-23	2.18685e-12	4.25614e-12	0.101661	4.06842e-31	1.28441e-30	4.5767e-48	1.6217e-16	8.88649e-58	5.00376e-73	1.02459e-21
GO:0001883	1.85354e-06	1.35696e-09	0.000792696	9.79278e-06	0.0560432	8.5001e-18	4.79808e-26	1.8777e-28	3.61462e-13	1.95298e-36	1.08996e-39	3.5258e-16
GO:0032550	1.85354e-06	1.35696e-09	0.000792696	9.79278e-06	0.0560432	8.5001e-18	4.79808e-26	1.8777e-28	3.61462e-13	1.95298e-36	1.08996e-39	3.5258e-16
GO:0009123	6.07958e-33	2.34794e-19	3.24562e-16	1.11878e-10	0.263109	6.40895e-28	1.68346e-26	8.9132e-44	7.56889e-14	2.62796e-53	2.75607e-70	2.57258e-19
GO:0075136	3.14483e-06	0.193533	0.000348145	0.000182537	0.383177	0.0296361	2.06045e-06	1.1364e-07	0.00555312	1.62555e-05	1.05333e-07	0.000215994
GO:0019439	7.51477e-49	5.06543e-26	1.02847e-13	1.73051e-13	0.0550134	1.52662e-39	4.03266e-33	2.85366e-59	4.90672e-19	4.39503e-75	4.74599e-80	2.96455e-22
GO:1901136	5.38146e-42	2.65549e-24	1.53604e-11	1.06043e-11	0.108395	4.29951e-31	1.82568e-32	3.01763e-55	3.9036e-16	5.63525e-66	3.30398e-83	3.75582e-22
GO:0016817	6.88543e-47	5.0785e-23	5.15515e-13	6.99056e-13	0.116009	1.06717e-34	1.01243e-33	1.98147e-57	3.35718e-15	4.55691e-71	3.85164e-86	3.10791e-21
GO:0016818	6.88543e-47	5.0785e-23	5.15515e-13	6.99056e-13	0.116009	1.06717e-34	1.01243e-33	1.98147e-57	3.35718e-15	4.55691e-71	3.85164e-86	3.10791e-21
GO:0046872	8.9152e-39	4.83062e-05	2.40625e-14	6.71887e-12	2.02057e-13	1.38665e-28	5.86119e-33	3.99632e-69	4.75132e-22	3.55243e-69	2.29306e-85	1.16308e-15
GO:0043648	6.72522e-34	0.0590636	0.00620314	0.0030481	0.00142902	2.57962e-11	1.32913e-17	2.54017e-20	0.246843	4.44383e-18	3.74288e-25	2.47337e-07
GO:0043169	1.20947e-40	4.83062e-05	2.40625e-14	6.71887e-12	2.02057e-13	1.05177e-28	5.86119e-33	1.73471e-69	4.75132e-22	4.77409e-71	4.9536e-86	1.16308e-15
GO:0006022	2.95408e-29	0.500659	0.000577949	1.8083e-06	0.000348739	0.000322143	1.24531e-11	1.97529e-15	0.00144168	1.99389e-20	1.19483e-27	0.000171884
GO:0043167	2.31667e-103	1.25621e-10	3.19727e-20	5.15136e-16	5.96446e-11	2.15339e-50	5.3132e-65	3.23719e-115	2.53577e-32	3.353e-132	6.75986e-155	9.57575e-28
GO:0016462	2.22946e-45	5.0785e-23	5.15515e-13	6.99056e-13	0.116009	4.62511e-33	2.75961e-32	1.91416e-57	3.35718e-15	3.57933e-69	1.03459e-84	1.90507e-20
GO:0022890	1.52857e-22	2.1291e-05	0.000108141	0.00336146	0.00127861	2.79828e-08	1.45013e-12	9.82289e-13	0.00943958	2.05214e-16	3.55484e-16	0.000408493
GO:0009141	6.71392e-35	1.90257e-23	4.66746e-12	1.8509e-12	0.0886782	7.97823e-30	7.02996e-29	5.76835e-47	9.87407e-15	6.2151e-59	2.54476e-72	8.73674e-23
GO:0009261	5.15334e-35	1.35302e-22	4.00259e-11	1.67329e-11	0.19758	9.0115e-30	2.60704e-29	2.21076e-46	5.17708e-16	6.78109e-59	4.39115e-72	8.83375e-22
GO:0097159	6.81895e-79	7.60213e-12	6.96317e-21	3.31282e-20	1.61222e-05	4.38351e-36	1.30971e-59	1.927e-92	1.43424e-29	1.28093e-109	7.21746e-138	4.68496e-28
GO:1901363	6.81895e-79	7.60213e-12	6.96317e-21	3.31282e-20	1.61222e-05	4.38351e-36	1.30971e-59	1.927e-92	1.43424e-29	1.28093e-109	7.21746e-138	4.68496e-28
GO:0009126	1.44183e-30	8.3301e-19	1.1286e-15	3.0829e-10	0.32976	1.56385e-26	4.41687e-25	3.78869e-41	1.21803e-12	6.68284e-53	1.80124e-66	2.5028e-18
GO:0009167	1.44183e-30	8.3301e-19	1.1286e-15	3.0829e-10	0.32976	1.56385e-26	4.41687e-25	3.78869e-41	1.21803e-12	6.68284e-53	1.80124e-66	2.5028e-18
GO:0006195	2.56019e-34	1.35302e-22	4.00259e-11	1.67329e-11	0.19758	2.66743e-29	1.09492e-28	5.25757e-46	1.63424e-15	5.31858e-58	2.65737e-71	8.83375e-22
GO:0009154	2.56019e-34	1.35302e-22	4.00259e-11	1.67329e-11	0.19758	2.66743e-29	1.09492e-28	5.25757e-46	1.63424e-15	5.31858e-58	2.65737e-71	8.83375e-22
GO:0009199	3.32814e-34	1.35302e-22	4.00259e-11	9.63618e-12	0.173422	2.66743e-29	1.51202e-28	5.25757e-46	2.20733e-15	5.31858e-58	2.22279e-71	1.37603e-21
GO:0090304	3.74768e-111	1.46773e-19	2.79551e-28	6.76869e-18	5.52035e-07	7.90321e-34	1.72703e-59	9.48156e-78	5.96672e-36	1.6079e-91	5.53784e-109	9.24042e-35
GO:0072523	3.95186e-35	5.0785e-23	4.00259e-11	1.67329e-11	0.19758	2.7452e-29	5.44035e-30	9.89749e-47	2.42259e-15	9.93063e-59	2.97566e-72	8.83375e-22
GO:0016746	1.6292e-28	0.0120885	0.000874051	0.764005	0.166037	2.11e-10	3.76969e-08	1.31123e-22	3.98131e-05	1.69918e-24	8.599e-26	1.19739e-06
GO:0009143	2.56019e-34	3.5977e-22	1.53604e-11	1.39097e-11	0.132456	6.69901e-29	3.36625e-28	8.97785e-46	2.20733e-15	5.31858e-58	2.22279e-71	6.55541e-22
GO:0044270	9.51196e-51	6.92681e-27	1.02847e-13	1.73051e-13	0.0488783	1.71632e-33	6.15509e-32	2.03681e-56	3.88385e-20	2.43212e-65	6.37525e-85	9.86109e-22
GO:0046700	4.37489e-52	6.92681e-27	1.74184e-13	1.88195e-13	0.08181	6.74984e-34	8.57775e-33	2.642e-53	9.06611e-20	2.67848e-66	3.18097e-86	9.86109e-22
GO:0032555	3.61527e-07	5.65252e-10	0.000469541	8.98883e-06	0.0450701	7.06807e-18	1.92858e-26	4.53498e-28	8.56732e-14	2.21419e-38	2.40021e-41	4.75094e-13
GO:0046130	3.32814e-34	3.5977e-22	1.03089e-10	2.63982e-11	0.195671	5.42985e-29	1.09492e-28	5.25757e-46	5.09987e-15	2.72851e-57	1.09776e-70	2.7888e-21
GO:0009205	7.39333e-34	3.5977e-22	1.03089e-10	2.63982e-11	0.195671	1.83861e-29	4.55931e-28	2.06656e-45	5.09987e-15	2.37814e-57	1.33193e-70	2.7888e-21
GO:0009144	7.39333e-34	3.5977e-22	1.03089e-10	2.63982e-11	0.195671	1.83861e-29	4.55931e-28	2.06656e-45	5.09987e-15	2.37814e-57	1.33193e-70	2.7888e-21
GO:0042454	6.71392e-35	1.35302e-22	1.03089e-10	2.63982e-11	0.195671	6.53039e-29	1.09492e-28	3.27687e-47	5.53514e-15	6.34015e-58	7.3373e-72	7.61195e-22
GO:0009207	7.39333e-34	3.5977e-22	1.03089e-10	2.63982e-11	0.195671	5.42985e-29	4.55931e-28	2.06656e-45	5.09987e-15	2.37814e-57	1.33193e-70	2.7888e-21
GO:0009203	7.39333e-34	3.5977e-22	1.03089e-10	2.63982e-11	0.195671	5.42985e-29	4.55931e-28	2.06656e-45	5.09987e-15	2.37814e-57	1.33193e-70	2.7888e-21
GO:0009146	7.39333e-34	3.5977e-22	1.03089e-10	2.63982e-11	0.195671	5.42985e-29	4.55931e-28	2.06656e-45	5.09987e-15	2.37814e-57	1.33193e-70	2.7888e-21
GO:0009164	2.30697e-35	1.35302e-22	1.03089e-10	2.63982e-11	0.195671	6.53039e-29	1.09492e-28	2.43603e-47	7.56942e-15	2.27637e-58	1.47152e-72	7.61195e-22
GO:0006152	1.14948e-34	3.5977e-22	1.03089e-10	2.63982e-11	0.195671	5.42985e-29	1.09492e-28	3.8989e-46	7.34934e-15	9.78063e-58	2.19916e-71	2.7888e-21
GO:1901658	3.92074e-35	1.35302e-22	1.03089e-10	2.63982e-11	0.195671	6.53039e-29	1.09492e-28	2.43603e-47	7.56942e-15	2.86488e-58	1.42862e-71	1.02459e-21
GO:0080090	9.79571e-83	0.00117713	6.44231e-09	1.18163e-08	0.000151801	1.47976e-35	1.53538e-16	5.52716e-52	1.91263e-10	1.08943e-79	3.99631e-85	7.29789e-15
GO:0052564	3.14483e-06	0.413386	0.000657557	0.000783585	0.383177	0.0296361	2.06045e-06	1.1364e-07	0.0149708	1.62555e-05	1.05333e-07	0.000811316
GO:0052572	3.14483e-06	0.413386	0.000657557	0.000783585	0.383177	0.0296361	2.06045e-06	1.1364e-07	0.0149708	1.62555e-05	1.05333e-07	0.000811316
GO:0052200	3.14483e-06	0.413386	0.000657557	0.000783585	0.383177	0.0296361	2.06045e-06	1.1364e-07	0.0149708	1.62555e-05	1.05333e-07	0.000811316
GO:0052173	3.14483e-06	0.413386	0.000657557	0.000783585	0.383177	0.0296361	2.06045e-06	1.1364e-07	0.0149708	1.62555e-05	1.05333e-07	0.000811316
GO:0032553	1.39882e-09	1.21694e-07	5.82181e-05	6.60858e-06	0.0115564	2.22668e-19	5.93279e-29	2.32195e-35	8.24928e-16	2.56198e-48	2.62389e-50	7.15281e-14
GO:0016491	2.51261e-117	0.0340317	3.01542e-12	5.594e-12	4.61182e-09	1.38842e-37	1.34662e-49	1.0036e-76	1.17178e-10	1.95532e-86	7.2868e-94	2.22276e-09
GO:1901361	6.02381e-52	6.92681e-27	1.74184e-13	1.88195e-13	0.08181	1.76703e-34	1.6976e-29	3.36914e-53	5.27177e-20	7.97328e-72	2.12682e-83	9.86109e-22
GO:0031323	2.46794e-81	0.000765253	6.44231e-09	1.18163e-08	0.000230916	1.03829e-34	8.02291e-16	6.73627e-51	3.91348e-11	8.74353e-79	2.94743e-83	1.11054e-15
GO:0003676	9.59706e-69	8.63685e-06	4.77965e-12	8.52182e-11	0.00134395	3.80048e-13	1.05162e-27	1.59857e-38	1.92009e-13	2.41587e-53	1.55389e-71	7.02894e-12
GO:0019222	2.14309e-95	0.000293486	7.71962e-10	2.19464e-08	1.89712e-05	2.79804e-39	2.65574e-19	1.72683e-64	7.79688e-11	9.05832e-95	2.49802e-106	2.07627e-17
GO:0009125	3.1389e-30	5.64495e-18	1.32318e-14	1.00646e-09	0.496644	3.61494e-25	4.86544e-23	5.03882e-40	3.65638e-12	4.98509e-50	3.62845e-65	1.43185e-16
GO:0009158	8.7085e-30	1.4638e-17	1.32318e-14	1.00646e-09	0.59604	1.02079e-24	7.93986e-23	1.46911e-39	1.08232e-11	5.74559e-52	1.50166e-64	1.25185e-16
GO:0009128	4.08178e-29	1.4638e-17	1.32318e-14	1.00646e-09	0.59604	2.86382e-24	3.06045e-22	3.60864e-39	3.15802e-11	4.38678e-51	9.08978e-64	1.25185e-16
GO:0009169	4.08178e-29	1.4638e-17	1.32318e-14	1.00646e-09	0.59604	2.86382e-24	3.06045e-22	3.60864e-39	3.15802e-11	4.38678e-51	9.08978e-64	1.25185e-16
GO:0008233	3.1946e-33	2.9242e-06	1.69952e-07	0.0127639	0.352735	3.27961e-05	1.21884e-10	2.4368e-17	0.00133424	4.74423e-28	2.47138e-27	0.569761
GO:0017111	2.68701e-36	1.35302e-22	1.81909e-09	4.85994e-10	0.364332	4.74019e-28	1.09492e-28	5.24003e-47	7.03343e-16	6.14815e-57	3.03802e-72	3.2895e-21
GO:0055114	2.12061e-147	0.0157274	8.13196e-13	2.25537e-11	1.68273e-07	4.67829e-45	5.30532e-61	1.0432e-79	1.25894e-12	1.60085e-95	5.47329e-122	1.55934e-10
GO:0006351	1.50749e-28	0.209532	0.000624423	3.00619e-05	0.0436927	3.53087e-08	8.58964e-13	8.81173e-15	0.000624278	3.97672e-23	3.25375e-24	0.00818152
GO:0006790	7.28176e-50	0.246893	0.0021779	0.00504996	0.030456	1.22784e-10	5.5507e-13	6.71308e-25	0.00176709	3.31574e-32	4.58278e-41	0.000137193
GO:0046034	1.12002e-28	3.78558e-17	4.45826e-14	1.58548e-09	0.594221	5.69865e-24	1.16752e-21	1.34677e-38	9.07949e-11	1.89081e-50	4.4628e-63	3.77169e-16
GO:0006200	1.12002e-28	3.78558e-17	4.45826e-14	1.58548e-09	0.594221	5.69865e-24	1.16752e-21	1.34677e-38	9.07949e-11	1.89081e-50	4.4628e-63	3.77169e-16
GO:0000166	4.76137e-18	2.37878e-10	2.72785e-08	2.6523e-09	0.101853	3.45889e-24	1.5296e-31	1.28585e-44	7.44945e-17	3.21228e-58	9.50522e-63	1.49055e-16
GO:1901265	4.76137e-18	2.37878e-10	2.72785e-08	2.6523e-09	0.101853	3.45889e-24	1.5296e-31	1.28585e-44	7.44945e-17	3.21228e-58	9.50522e-63	1.49055e-16
GO:0016310	4.1624e-42	0.0366655	1.04012e-06	0.000127301	0.00122451	1.02107e-09	1.17097e-16	1.47614e-21	7.30459e-08	8.39612e-33	8.01567e-36	1.5148e-09
GO:0043168	1.18647e-38	1.0427e-09	5.66223e-10	3.69694e-09	0.00314145	7.90956e-27	2.62721e-42	3.40758e-57	1.18532e-17	1.98216e-71	1.56387e-82	3.17365e-17
GO:2000112	6.33639e-68	0.0366655	2.35876e-06	4.06922e-08	2.33405e-05	4.36499e-32	1.97806e-14	2.8987e-38	1.59781e-07	3.27815e-67	4.45391e-69	4.5593e-11
GO:0031326	8.82052e-72	0.0366655	1.98304e-06	1.29132e-07	2.33405e-05	1.05324e-32	3.70973e-15	3.27186e-41	4.99934e-08	4.77784e-70	3.24047e-72	5.7917e-11
GO:0009889	8.82052e-72	0.0366655	1.98304e-06	1.29132e-07	2.33405e-05	1.05324e-32	3.70973e-15	3.27186e-41	4.99934e-08	4.77784e-70	3.24047e-72	5.7917e-11
GO:0005215	1.00573e-115	6.35584e-20	1.12376e-09	0.00171596	1.32558e-05	1.28913e-34	2.59844e-27	1.39293e-63	2.57474e-07	1.11527e-77	3.9179e-75	2.09211e-11
GO:0051171	3.48899e-75	0.050408	3.17421e-08	5.13809e-06	0.0122608	2.72074e-29	6.66027e-13	1.40183e-42	2.42194e-10	3.42004e-70	3.54817e-73	4.39963e-12
GO:0036094	4.42784e-22	2.37878e-10	1.43565e-08	1.09317e-09	0.0685901	3.99554e-25	5.87366e-34	8.90687e-49	7.44945e-17	4.13335e-55	2.5432e-65	1.77171e-16
GO:0016887	3.05745e-28	9.76293e-17	1.48539e-13	4.26618e-09	0.594221	9.56939e-24	3.34486e-21	3.91091e-38	9.07949e-11	8.10648e-50	5.49507e-63	1.28613e-15
GO:0019219	4.48983e-73	0.050408	3.17421e-08	5.13809e-06	0.0122608	1.73673e-28	2.54518e-12	1.80604e-41	1.53031e-09	9.48538e-69	6.41123e-72	3.31632e-12
GO:0010556	2.12356e-70	0.0366655	1.98304e-06	1.29132e-07	2.33405e-05	3.09747e-32	1.00992e-14	3.41239e-40	1.59781e-07	9.48538e-69	2.70432e-71	4.5593e-11
GO:0030554	0.000403455	4.14838e-06	1.44182e-05	0.000822483	0.217815	3.89305e-13	2.44131e-18	2.48356e-23	2.64515e-09	8.94348e-30	7.88827e-32	3.32951e-11
GO:0060255	3.10768e-80	0.00239083	7.23081e-10	3.98115e-07	0.000128677	2.42914e-34	2.72325e-17	3.27893e-54	1.23608e-09	6.73295e-80	2.06816e-91	3.32191e-15
GO:1901565	3.29328e-58	1.85745e-22	1.11236e-11	1.99719e-12	0.140727	3.36981e-32	1.49471e-38	2.93768e-63	1.65915e-19	4.84538e-73	1.85083e-90	3.20884e-21
GO:0008324	4.83656e-30	8.39567e-07	2.89624e-05	0.226643	0.000456216	6.23239e-12	4.44953e-12	3.32547e-21	0.00488969	1.11141e-26	8.13443e-23	0.000351965
GO:0003677	1.51484e-50	1.24837e-07	2.29314e-06	0.00510799	0.844097	6.32109e-05	1.60149e-11	2.64493e-23	3.40375e-05	5.83353e-34	5.39701e-47	2.49408e-06
GO:0010468	2.50802e-67	0.0155555	2.96774e-08	1.15756e-06	3.70915e-05	1.91932e-31	6.44558e-16	6.81236e-42	1.01513e-07	1.23e-68	2.43523e-76	6.79308e-13
GO:0005524	0.00137059	3.35959e-05	3.69813e-05	0.00123857	0.300504	2.85215e-12	1.18494e-17	1.01808e-21	1.0007e-07	3.3458e-28	1.93117e-29	4.5593e-11
GO:0032559	0.00102094	1.64681e-05	3.69813e-05	0.00123857	0.300504	3.42988e-12	1.18494e-17	3.28267e-22	3.99479e-08	1.00151e-28	1.75654e-30	1.16157e-10
GO:0006812	1.2315e-38	8.39567e-07	0.00048044	0.261575	4.18448e-05	3.37564e-12	3.41146e-13	6.35125e-27	0.00646384	1.71698e-37	5.84958e-29	0.000391273
GO:0051252	8.35324e-61	0.27066	4.27761e-06	8.02655e-05	0.00750507	1.51794e-26	1.03564e-11	1.59298e-33	7.82974e-07	5.32448e-60	4.01837e-61	2.10148e-09
GO:0044459	1.14361e-15	0.000222855	0.000936976	0.000390474	2.13952e-05	6.98588e-21	8.58998e-24	6.86217e-41	0.00222113	9.00317e-42	1.01083e-59	1.04997e-08
GO:0016301	4.58944e-36	0.0937285	2.29314e-06	0.000934408	0.0316515	1.53368e-07	3.28391e-14	4.63837e-19	8.70289e-05	9.12467e-29	9.62244e-34	2.98092e-08
GO:0016779	7.52066e-16	1.59831e-05	0.0590875	0.000120078	0.0428505	6.46149e-11	6.7462e-11	4.36369e-11	2.77236e-05	3.16833e-12	1.07672e-14	0.00083075
GO:0044248	2.93905e-88	3.22195e-21	2.93141e-11	3.83463e-13	0.0467116	2.21451e-53	3.19704e-44	1.96537e-88	2.67141e-22	2.34198e-104	1.09019e-116	4.9252e-21
GO:0016772	1.0438e-56	5.03903e-06	6.42749e-06	2.4186e-08	0.000203415	3.30531e-19	1.36112e-21	5.87067e-38	2.05769e-10	1.77265e-49	1.06972e-57	2.17187e-12
GO:0048037	2.59964e-38	0.129524	4.13363e-08	1.62289e-05	0.590886	3.89322e-11	2.20076e-17	6.24071e-25	2.30284e-05	1.90616e-27	1.34311e-33	8.0049e-06
GO:0022857	1.38683e-91	2.99852e-17	1.35538e-08	0.0161996	0.00330571	2.54587e-24	1.82636e-18	1.39596e-52	1.83976e-05	2.98706e-64	1.45319e-64	4.78231e-10
GO:0044724	2.62031e-33	0.789659	0.00770156	0.00106744	1	0.0110307	0.000124303	8.68505e-24	0.00011833	8.55936e-20	4.13019e-31	0.000511341
GO:0022804	1.18753e-70	2.71238e-13	5.65507e-05	0.223554	0.0400443	9.38376e-25	2.87098e-13	9.26007e-46	0.00117344	2.45947e-50	3.23062e-52	3.12101e-09
GO:0006355	5.01021e-57	0.518864	4.9394e-05	9.09354e-05	0.0211045	1.39415e-25	1.52443e-10	1.01014e-30	6.51569e-06	3.20507e-57	1.44307e-57	8.40398e-08
GO:2001141	1.87622e-59	0.518864	4.45934e-05	0.000202159	0.0211045	9.80161e-26	9.1496e-11	1.48217e-32	6.51569e-06	9.88341e-59	9.84734e-60	8.40398e-08
GO:1901575	1.12475e-116	1.01732e-13	1.3845e-12	3.05634e-15	0.0132749	6.75725e-45	5.26278e-47	1.67855e-100	2.34353e-23	3.70701e-125	9.39078e-152	8.77313e-25
GO:0009056	3.73476e-124	1.01732e-13	6.70745e-13	3.05634e-15	0.0233595	2.48511e-56	4.65488e-50	9.66361e-104	3.60508e-24	8.14864e-134	1.04687e-152	9.94265e-25
GO:0051707	6.41361e-06	0.124354	0.000348145	0.000182537	0.280861	0.0514742	3.10899e-06	0.00041083	0.00401107	1.48369e-05	2.32764e-06	3.49758e-05
GO:0009607	6.41361e-06	0.124354	0.000348145	0.000182537	0.280861	0.0514742	3.10899e-06	0.00041083	0.00401107	1.48369e-05	2.32764e-06	3.49758e-05
GO:0016773	1.0961e-26	0.511913	0.00236353	0.00190708	0.446813	0.000138471	2.08019e-08	5.05048e-15	0.000446284	1.28407e-22	2.33464e-25	0.000957437
GO:0044425	2.86688e-38	8.1803e-06	1.6026e-06	5.87487e-05	3.12044e-07	1.08649e-24	5.35806e-35	1.33596e-56	3.95138e-05	3.09229e-66	7.37444e-84	2.60832e-07
GO:0043604	2.15979e-20	0.743242	0.0239766	0.523601	0.191171	5.21852e-05	0.00731858	1.56744e-11	0.0313219	3.17735e-13	1.48949e-18	0.00985631
GO:0050662	1.82905e-21	0.169749	1.27166e-06	2.2256e-05	0.734376	1.4623e-08	1.89002e-10	2.48665e-18	0.00027424	7.23575e-17	2.67362e-25	0.000290141
GO:0016052	9.93969e-37	0.794172	0.0123202	0.00106744	1	0.0129159	0.000124303	2.88436e-27	6.89159e-05	2.54006e-22	1.93511e-33	0.000481084
GO:0005618	2.96552e-58	1.25329e-07	4.32917e-20	3.31582e-21	7.64901e-11	4.52091e-38	2.13542e-49	5.97651e-43	0.00740965	2.22387e-38	1.38123e-47	0.064637
GO:0016051	1.60091e-25	7.24907e-06	1.81453e-05	3.61114e-08	0.0746506	1.4761e-11	0.000718969	5.01893e-21	0.105489	4.7921e-12	1.40818e-14	0.13933
GO:0005886	3.15443e-246	0.00132308	9.60123e-53	2.59929e-45	7.74447e-26	3.36244e-113	2.89075e-125	1.42066e-252	1.97306e-44	3.15688e-284	1.07893e-299	3.3579e-82
GO:0033554	1.14319e-38	3.10071e-07	1.41401e-11	5.65894e-07	0.0292655	7.35586e-20	4.01585e-26	8.06029e-55	1.81677e-13	8.72073e-68	1.56432e-73	1.40809e-13
GO:0005887	1.35856e-32	0.324682	0.0197511	0.0642264	0.000798749	1.17956e-10	4.04625e-18	1.37781e-26	0.235327	3.41801e-24	3.08975e-33	0.00126623
GO:0006950	2.08942e-69	1.43319e-10	8.71741e-15	2.19338e-09	0.0595881	8.55639e-25	3.99081e-35	1.94233e-72	2.63456e-19	5.1134e-103	2.50804e-104	3.11704e-20
GO:0032787	1.79184e-43	0.0391011	0.265495	0.388834	0.00494254	2.49373e-14	3.53044e-14	2.1663e-28	1.2801e-06	2.18845e-32	5.67634e-36	0.000408337
GO:0009605	2.50638e-11	2.1291e-05	0.409656	0.169809	0.00628199	1.40526e-07	9.36547e-09	1.15337e-14	1.85525e-06	2.55634e-12	7.68322e-19	0.00211104
GO:0044255	8.83061e-43	3.33524e-26	2.21374e-06	5.84066e-10	0.115493	5.52778e-23	7.44986e-22	6.26376e-39	9.98528e-10	1.37451e-33	7.20937e-39	2.47337e-07
GO:0016616	1.24692e-23	0.794966	0.000452084	0.000268186	0.200115	1.79348e-07	4.63462e-07	1.41437e-13	5.28126e-05	6.02724e-16	6.4417e-17	0.00942672
GO:0016614	3.87647e-28	0.794966	0.00017348	0.000473941	0.151343	1.90019e-09	4.45213e-07	1.65349e-15	1.87156e-05	1.42308e-18	6.49525e-18	0.00942672
GO:0043226	0.0495034	6.69126e-13	1.64413e-11	2.71842e-07	1.68235e-07	0.308164	0.0114577	1.97643e-06	2.29727e-10	0.0291283	0.0454875	6.06002e-16
GO:0043229	0.0495034	6.69126e-13	1.64413e-11	2.71842e-07	1.68235e-07	0.308164	0.0114577	1.97643e-06	2.29727e-10	0.0291283	0.0454875	6.06002e-16
GO:0044699	2.29201e-125	3.18996e-24	3.11364e-20	2.44964e-15	4.97105e-08	1.03191e-78	5.65592e-79	7.47132e-173	2.83345e-28	9.70175e-232	2.03502e-221	2.72482e-43
GO:0031226	1.56066e-31	0.202061	0.0469348	0.0441695	0.00232656	1.7749e-10	4.14943e-14	2.16757e-25	0.187739	1.07409e-24	2.97108e-34	0.000185163
GO:0016021	2.24064e-53	0.0102816	0.000347896	0.056067	7.2443e-05	1.06386e-11	1.34633e-27	3.06038e-39	0.0223494	8.46266e-42	8.94497e-52	0.00453302
GO:0051701	2.03375e-09	0.078379	2.79349e-05	1.7149e-05	0.219208	0.158725	4.72267e-05	0.00374117	0.0019265	0.000256215	1.55226e-06	1.16837e-05
GO:0044763	2.42289e-104	4.18623e-23	9.2436e-19	1.03476e-13	9.95589e-07	5.8934e-64	1.90743e-73	2.91737e-156	1.59171e-29	2.9954e-206	4.17456e-202	3.07605e-43
GO:0006629	7.46522e-43	3.33524e-26	2.21374e-06	5.84066e-10	0.115493	2.777e-22	3.60194e-22	4.96794e-38	2.1175e-08	1.84692e-34	6.4255e-38	2.47337e-07
GO:0065007	4.28143e-83	3.20061e-08	0.00300741	0.00284576	0.00112704	1.4026e-38	7.50042e-27	1.97783e-84	2.4015e-11	1.66559e-125	1.8065e-134	8.90908e-24
GO:0016020	3.36097e-272	9.78151e-06	8.33483e-60	7.87594e-42	6.2523e-26	4.84183e-120	1.36024e-115	2.50992e-266	1.02518e-47	5.2890052893177e-310	5.62145e-291	2.70384e-73
GO:0031224	7.01331e-55	0.00567302	0.00113186	0.0416104	6.87822e-05	1.20772e-11	4.04363e-24	2.78732e-39	0.00488969	5.37168e-43	3.216e-53	0.00141427
GO:0050789	1.06932e-71	3.79674e-06	0.0160981	0.0337563	0.000110336	2.13738e-38	7.35996e-27	1.5885e-75	2.22624e-09	1.04641e-114	1.03436e-129	1.25746e-22
GO:0005975	3.20317e-72	0.10229	4.02745e-06	2.8168e-10	0.251714	1.57396e-15	2.3427e-10	2.18569e-45	0.0001361	1.06122e-40	4.20964e-53	3.92903e-05
GO:0006974	9.10394e-26	5.02045e-07	2.90885e-08	0.000598008	0.180605	3.03385e-12	1.24778e-16	1.75016e-35	2.72284e-10	3.04985e-44	4.78576e-47	8.56491e-13
GO:0043603	3.017e-28	0.149334	0.0200372	0.449581	0.0848644	7.94665e-07	0.00319154	1.24002e-11	0.00317906	5.6268e-15	6.03201e-23	0.0372834
GO:0043228	0.100257	5.82404e-12	4.8499e-11	4.68348e-07	3.88636e-06	0.507467	0.0644887	1.12364e-05	4.22752e-09	0.0576716	0.109434	1.84524e-14
GO:0043232	0.100257	5.82404e-12	4.8499e-11	4.68348e-07	3.88636e-06	0.507467	0.0644887	1.12364e-05	4.22752e-09	0.0576716	0.109434	1.84524e-14
GO:0050794	3.69705e-56	4.76194e-05	0.0899696	0.0552273	0.000124016	2.30372e-36	6.44176e-22	1.31878e-60	1.62796e-09	1.07424e-97	1.20532e-105	9.65883e-20
GO:0044765	1.66602e-74	1.23995e-10	1.33888e-06	0.000385293	2.84143e-05	2.84216e-41	1.97169e-32	9.81129e-65	1.82673e-06	5.81679e-100	4.89534e-86	1.73906e-12
GO:0051179	2.75126e-61	5.47667e-14	1.54809e-08	7.48413e-05	8.48162e-07	1.01066e-53	2.68352e-37	8.6612e-84	1.11905e-07	1.20541e-114	1.47848e-104	3.13743e-14
GO:0044723	1.67888e-53	0.257334	1.93146e-06	5.37563e-10	0.0909412	5.64408e-11	1.38519e-07	1.35692e-42	0.000542977	4.26003e-29	8.5223e-42	0.000149326
GO:0071944	3.53757e-275	0.00026743	3.3265e-58	2.56138e-43	5.19332e-24	6.78878e-124	1.0519e-117	1.19766e-269	2.10907e-27	3.30383e-302	7.20852e-282	5.81885e-48
GO:0055085	5.64767e-91	6.63453e-09	3.25793e-06	0.0225296	0.0018212	8.20836e-24	1.47479e-22	6.36828e-49	8.4931e-06	4.63559e-70	4.45203e-68	5.91891e-11
GO:0006810	5.28944e-55	2.33501e-13	6.53825e-07	0.000148535	2.35661e-06	4.03183e-48	4.81467e-34	8.55477e-75	1.99951e-07	2.12027e-107	5.22295e-95	8.76067e-14
GO:0051234	2.53612e-54	2.33501e-13	6.53825e-07	0.000148535	2.35661e-06	4.03183e-48	4.81467e-34	2.46104e-75	1.99951e-07	2.12027e-107	8.08357e-95	8.76067e-14
GO:0042493	8.72857e-16	0.455398	0.00396869	0.0119326	1	0.00527019	1.71424e-06	4.16319e-09	0.00581515	2.56175e-11	3.54722e-13	0.0579902
GO:0044422	0.430604	1.29468e-09	6.65607e-10	3.47904e-06	1.00034e-06	0.686832	0.409558	0.00377644	7.00561e-09	0.765526	0.799873	2.41537e-13
GO:0007154	9.92748e-16	2.85589e-07	0.0598444	0.00567366	0.0335971	2.50114e-10	9.01085e-11	1.75432e-16	6.07943e-05	2.35818e-23	1.0549e-28	5.89821e-05
GO:0051716	2.10594e-51	4.02064e-09	0.0176478	0.188843	0.0438536	5.63163e-26	4.70252e-30	2.14993e-62	5.88725e-13	1.26394e-84	5.09513e-90	1.37208e-16
GO:0044446	0.196192	3.81193e-09	3.34282e-09	5.06647e-05	1.00034e-06	0.058208	0.340207	0.532365	1.84958e-09	0.765526	0.288166	9.47586e-13
GO:0071702	1.5662e-42	0.000141716	0.116663	0.000895486	0.00028871	2.82005e-24	5.57533e-19	1.11592e-41	0.000211305	3.80927e-73	2.12218e-56	0.000645373
GO:0000271	3.26713e-15	2.1291e-05	0.0030865	2.99589e-05	0.0525325	1.51143e-07	0.0783705	1.91899e-13	0.259979	4.95565e-06	2.88958e-07	0.430558
GO:0006259	2.93473e-19	9.6871e-12	4.54689e-11	0.000417179	0.413005	0.000669595	1.32808e-10	1.78986e-15	2.42289e-11	8.19392e-16	2.98167e-21	4.98812e-14
GO:0044262	2.88108e-36	0.880877	0.00525634	1.8083e-06	0.192836	7.22848e-11	7.47249e-06	2.75018e-20	0.0900242	1.21698e-18	2.15389e-19	0.00969203
GO:0005976	6.90352e-20	0.00016171	0.0030865	2.99589e-05	0.0525325	4.52166e-07	0.0783705	1.05695e-13	0.259979	6.99337e-07	1.71574e-08	0.435738
GO:0050896	6.61857e-75	2.88473e-09	2.07448e-09	1.61512e-06	0.0241758	4.61198e-35	2.27945e-45	1.33525e-103	1.87449e-21	7.54038e-137	6.94802e-156	6.2872e-25
GO:0033036	0.0447405	0.574404	0.539996	0.000473941	0.00144354	4.50791e-13	2.32163e-17	1.87045e-12	0.00182449	3.3277e-23	1.27751e-14	0.0618554
GO:0046395	2.28315e-24	1	0.724563	0.639259	0.528411	2.81552e-07	3.40875e-11	3.57615e-20	0.000340366	4.16728e-18	2.40859e-17	0.336521
GO:0016054	2.28315e-24	1	0.724563	0.639259	0.528411	2.81552e-07	3.40875e-11	3.57615e-20	0.000340366	4.16728e-18	2.40859e-17	0.336521
GO:0044282	2.11632e-24	0.301449	0.724563	0.639259	0.431385	1.98968e-07	1.20023e-12	8.60804e-22	0.00011833	7.90937e-20	2.00596e-18	0.154391
GO:0044712	3.84854e-25	0.301449	0.724563	0.639259	0.431385	1.98968e-07	2.05229e-12	8.60804e-22	0.00011833	3.74508e-20	1.51401e-18	0.154391
GO:0030312	3.65615e-40	5.30642e-08	6.11189e-21	1.19731e-13	3.81242e-07	2.48689e-36	6.00208e-30	2.77637e-43	0.00626195	2.85765e-47	3.97121e-31	0.0346067
GO:0031975	4.14506e-10	0.000433519	0.000221132	0.813017	0.618502	2.49341e-12	0.002206	2.91423e-16	0.00227964	9.52137e-20	4.32295e-07	0.00244126
GO:0006310	0.0122151	0.00316065	1.67494e-06	0.0107157	0.370078	0.121316	0.00177674	0.16917	0.000359702	0.104216	0.0767052	0.000113754
GO:0044403	6.68552e-05	0.0488589	0.000116332	0.0103644	0.595893	0.721474	0.0269408	0.0380181	0.00654561	0.0305626	0.00118817	9.71171e-05
GO:0044419	6.68552e-05	0.0488589	0.000116332	0.0103644	0.595893	0.721474	0.0269408	0.0380181	0.00654561	0.0305626	0.00121342	9.71171e-05
GO:0042221	7.22658e-17	1.24309e-26	0.0707762	0.0708453	0.00102316	6.00658e-10	3.63712e-13	3.75462e-36	2.58058e-05	1.27232e-44	3.17024e-48	2.87557e-06
GO:0009636	0.36365	4.5322e-38	0.000184758	5.67314e-05	0.00826426	0.000696686	0.000254313	3.27504e-08	0.0671577	1.56572e-08	2.61435e-07	0.00136453
GO:0005576	0.000575	0.0424114	0.000194881	0.056067	0.581325	2.15625e-08	2.39683e-09	0.0748131	0.0315424	1.75902e-08	0.00573107	0.00762572
GO:0051704	9.79013e-08	5.3069e-30	1.07247e-07	7.60892e-05	0.43669	0.100689	0.00359352	0.000585621	0.000118989	3.24996e-10	1.75679e-07	3.001e-06

## Sheet: Acc_GO_LORs
	EnC	EnF	CaC	CaJ	NeG	PsA	AcB	SaE	StA	KlP	EsC	StP	mean
GO:0051704	0.826872	4.6085	-2.37273	0.951973	2.61437	1.86462	0.221843	0.98037	0.790333	0.776827	0.641338	1.6311	1.12795
GO:0044459	3.09128	-0.838739	0.736472	1.44236	0.261801	0.846915	1.5016	1.45207	1.1617	1.26	0.0525686	1.56419	1.04435
GO:0009987	1.27168	0.949123	0.626559	0.986265	1.57289	0.627067	0.883356	1.11118	0.625491	1.01477	0.712544	0.913287	0.941184
GO:0044085	3.30763	-0.469863	-0.153567	0.089268	1.12703	0.913216	1.43442	0.505563	1.42561	1.37085	0.875876	0.453094	0.906594
GO:0033036	3.69398	1.04426	1.82968	1.09132	0.597989	-1.43558	-0.124098	0.616535	-0.927459	1.54844	2.36773	0.561584	0.905365
GO:0008150	1.08408	0.712054	0.53206	1.03056	1.5304	0.87115	1.04059	1.12106	0.491672	0.974714	0.693489	0.741021	0.901904
GO:0071944	1.18524	1.26003	0.113737	0.745487	0.894539	1.13082	0.68371	0.989071	0.657015	1.14968	0.884726	0.769557	0.871968
GO:0050662	0.906522	0.478708	1.01738	1.18313	2.06268	-0.0376546	1.44222	0.610889	-0.443174	0.517003	1.78619	0.780636	0.858711
GO:0044425	2.23824	-1.61197	0.0749495	1.89407	0.410727	1.05749	1.11192	0.913867	0.661329	1.38834	0.819542	1.15862	0.843092
GO:0044710	0.438629	1.86556	0.757411	0.853022	1.78915	0.227849	0.695447	0.584677	0.136862	1.11702	0.869915	0.670545	0.833841
GO:0008152	0.206098	0.816082	0.362349	0.874499	1.78355	0.995025	0.935744	1.14672	0.255875	1.05005	0.689079	0.713627	0.819058
GO:1901566	-0.994319	0.978615	1.31187	0.973562	1.5312	0.206275	1.14317	0.828418	0.230093	1.54862	1.26648	0.622587	0.803881
GO:0030312	1.18028	0.110419	0.542695	0.526327	0.24524	0.78011	0.866541	1.08259	0.920697	1.85378	0.76435	0.757333	0.80253
GO:0044237	-0.0388023	1.00993	0.442364	0.727308	1.8062	0.61469	1.0492	1.16089	0.2876	1.00103	0.673891	0.826805	0.79676
GO:0044464	0.724956	0.704513	0.0469008	0.819451	1.07643	0.912033	1.03542	0.925736	0.692259	1.02857	0.750981	0.831524	0.795731
GO:0071704	0.0246455	0.982757	0.345801	0.693602	1.78268	0.868392	1.04425	1.22306	0.178271	1.03554	0.739123	0.624202	0.795194
GO:0051234	2.41022	-0.952418	0.905486	1.79453	0.642574	0.771329	0.545936	0.341316	0.29538	0.899728	1.2148	0.64559	0.792872
GO:0005886	1.30898	1.32249	0.0526888	0.642315	0.884916	1.05876	0.459473	0.849672	0.403604	0.958491	0.836759	0.73444	0.792716
GO:0006810	2.42679	-0.952418	0.905486	1.79453	0.642574	0.771329	0.545936	0.342773	0.29538	0.899728	1.19245	0.64559	0.792512
GO:0016020	1.25785	1.18585	-0.149482	0.671043	0.797364	0.956405	0.955847	0.961361	0.428853	1.02271	0.788061	0.632394	0.792354
GO:0005623	0.724956	0.65664	0.0469008	0.819451	1.07643	0.912033	1.03542	0.925736	0.692259	1.02857	0.750981	0.832654	0.791836
GO:0050896	2.16784	2.61074	-0.82907	-0.38042	1.63621	0.828785	0.408834	0.99073	0.30867	0.426727	0.533157	0.698665	0.783406
GO:0071840	3.07003	-0.684241	-0.32246	-0.154325	0.397004	0.807486	1.34713	0.388738	1.33277	1.41376	0.674815	1.08033	0.779253
GO:0005575	0.761934	0.576394	-0.0472422	0.734954	1.03795	0.813445	1.1631	0.963961	0.703261	1.02757	0.700384	0.855644	0.774279
GO:1901564	1.13027	-0.161765	0.682838	0.664757	1.623	0.291813	0.826575	1.13556	-0.092598	1.10224	1.29093	0.750049	0.770305
GO:0071702	2.03253	-0.528098	1.75166	1.39767	0.647789	0.448127	-0.182522	0.153225	0.45028	0.98687	1.05595	0.954631	0.76401
GO:0044711	-1.02871	1.11355	1.6081	0.563251	1.18356	0.595578	1.10684	1.14575	0.178101	1.19869	1.33162	0.0359507	0.752691
GO:0042221	2.30446	4.14433	0.196319	-0.190509	0.396808	0.626983	-0.374562	0.878743	-0.746929	-0.156462	1.31017	0.535548	0.743741
GO:0044763	2.28188	-0.589272	0.237642	0.775554	0.906199	0.458225	0.717418	0.90339	0.758767	0.924059	0.664108	0.800332	0.736525
GO:0048037	0.365077	0.676498	0.798605	1.51836	1.7537	0.263724	1.06092	0.375924	-0.952694	0.460276	2.03338	0.434371	0.732345
GO:0051179	2.29389	-0.997825	0.637961	1.28548	0.661581	0.728741	0.57124	0.403182	0.289551	0.901247	1.17486	0.631713	0.715134
GO:0044283	-0.901509	1.11355	1.6081	0.563251	1.18356	0.694321	0.596757	1.01606	0.0200046	1.22341	1.38693	0.0467345	0.712598
GO:0009636	3.7256	5.52158	-1.24724	-4.61438	0.519086	1.6193	-0.0648353	0.993152	-0.364781	-0.117571	2.43618	0.0177699	0.701989
GO:0044238	0.100531	0.76612	0.216379	0.593147	1.85141	0.500091	1.17244	0.814001	0.0812064	0.947536	0.675274	0.682829	0.70008
GO:0046914	3.00866	-0.358925	-0.0690726	-0.752599	0.806329	1.23088	1.43466	0.97482	-0.465647	0.964073	1.27403	0.317886	0.697091
GO:0044699	2.18696	-0.628622	0.276489	0.776015	0.860837	0.376423	0.674022	0.829099	0.640018	0.881804	0.633313	0.777262	0.690301
GO:0043167	1.79289	-0.81419	-0.32635	0.537776	1.15766	0.841207	1.1325	1.22843	-0.828274	0.745035	1.28616	1.45281	0.683804
GO:0003824	0.447779	-1.40673	0.486592	0.975877	1.98025	0.772813	0.958193	1.18665	0.0675552	1.09018	0.82573	0.807216	0.682676
GO:1901265	3.2416	-0.842611	-0.909876	0.856213	1.7401	0.0618194	0.577649	1.13363	-0.966402	0.344654	0.859853	1.95862	0.671271
GO:0000166	3.2416	-0.842611	-0.909876	0.856213	1.7401	0.0618194	0.577649	1.13363	-0.966402	0.344654	0.859853	1.95862	0.671271
GO:0044281	1.02131	-0.45578	0.93628	0.819166	1.55275	-0.012236	0.69821	0.868573	-0.256618	1.10445	1.03149	0.721285	0.669073
GO:0006790	-6.6402	2.27947	0.941593	1.27536	1.0203	2.07433	2.35548	1.82875	0.213401	1.05759	1.16375	0.453255	0.66859
GO:0006807	0.502465	-0.32802	0.344835	0.539812	1.6483	0.371593	1.06177	0.956977	-0.18025	1.00128	1.05286	0.919472	0.657592
GO:0036094	3.12093	-0.842611	-0.978322	0.785255	1.62577	0.108439	0.543091	1.01877	-0.966402	0.045618	1.21598	1.94995	0.635539
GO:0005488	1.06605	-0.591546	0.0628447	0.372312	1.09306	0.450713	1.13544	0.891355	0.134111	1.04022	0.931354	1.00205	0.632329
GO:0031224	-0.496446	-1.01331	0.516087	2.15613	0.316675	1.40052	0.726997	0.751819	0.864275	1.29526	0.890282	0.0973695	0.625472
GO:0003674	0.0366634	-1.24364	0.414867	1.17439	1.52631	0.576617	0.961088	1.05897	0.445049	0.998702	0.73757	0.793017	0.6233
GO:0044765	1.47845	-0.701958	0.954519	1.83679	0.798385	0.134341	-0.258955	0.410652	0.393596	0.855408	1.12341	0.435963	0.621717
GO:0046872	2.37676	-0.948432	0.558962	-0.47249	0.329844	0.698297	1.42749	1.39044	-1.17014	1.10569	1.01766	0.976055	0.607512
GO:0043169	2.35571	-0.948432	0.558962	-0.47249	0.329844	0.660563	1.42749	1.36905	-1.17014	1.08457	1.09405	0.976055	0.605436
GO:0050794	1.65754	0.152991	0.173861	-0.245008	0.844503	0.177828	1.8031	1.15942	1.59461	-0.182326	0.269842	-0.489933	0.57637
GO:0043168	2.82922	-0.558864	-2.75841	1.01765	1.33203	0.715136	0.388958	1.33949	-0.757075	-0.0808063	1.62891	1.79082	0.573922
GO:0051716	1.81095	-1.18112	-0.488203	-0.143908	1.76184	0.512282	0.834248	1.10059	0.656331	0.614206	0.684025	0.679741	0.570083
GO:0046483	0.849803	-0.637391	-0.472934	0.414225	1.69953	0.389577	1.21407	0.935727	-0.432168	0.798406	0.986416	0.954566	0.558319
GO:1901135	1.58525	-0.637893	-1.23398	-0.0165116	1.9022	0.793703	0.375748	1.42204	-0.441144	1.19723	1.0326	0.704885	0.55701
GO:1901575	1.48678	-1.09203	-0.154997	0.469795	1.53324	-0.224953	0.807236	1.45214	-0.683049	0.955349	1.04069	1.07706	0.555605
GO:0018130	-0.788979	0.755711	-0.990031	1.08564	1.42814	-0.609809	1.63862	1.11797	-0.0216148	1.43353	0.646245	0.902394	0.549818
GO:0034641	0.822771	-0.630325	-0.817886	0.553911	1.65517	0.347338	1.28469	0.935788	-0.267648	0.849118	0.915643	0.940076	0.549054
GO:1901362	-0.826787	0.73384	-0.990031	1.08564	1.38897	-0.619803	1.62202	1.08623	-0.0103704	1.42357	0.761037	0.886517	0.545069
GO:1901360	0.825752	-0.644427	-0.47666	0.411257	1.67103	0.333327	1.17887	0.911984	-0.449112	0.817706	1.00707	0.951037	0.54482
GO:0009056	1.36657	-1.09203	-0.162374	0.469795	1.63569	-0.364918	0.807568	1.31705	-0.696915	1.1669	0.956227	1.07399	0.539796
GO:1901576	-1.63527	-0.142632	0.577292	0.850062	1.44127	0.784435	0.656994	0.59084	0.299885	1.52388	0.741425	0.66999	0.529848
GO:0016740	-1.8035	-2.42354	0.45036	0.819586	1.5177	1.07822	1.48281	1.37953	0.558967	1.28401	0.623839	1.38613	0.529508
GO:0009058	-1.6821	-0.165979	0.577292	0.850062	1.47864	0.74337	0.623936	0.582514	0.476992	1.47264	0.707769	0.660634	0.527147
GO:0044248	1.66471	-1.30047	-0.0869494	0.53372	1.68563	-0.572666	0.817713	0.925055	-1.1251	1.35695	1.10057	1.22537	0.518711
GO:1901363	1.96358	-0.249057	-0.555163	0.570523	1.04452	-0.22992	0.697953	0.751105	-0.877507	0.819747	0.757554	1.32229	0.501303
GO:0097159	1.96358	-0.249057	-0.555163	0.570523	1.04452	-0.22992	0.697953	0.751105	-0.877507	0.819747	0.757554	1.32229	0.501303
GO:0016772	-1.42532	-2.49323	1.54916	-0.764617	1.40111	1.62025	1.29847	1.48518	0.428334	0.934775	-0.147093	2.10481	0.499319
GO:0016021	-0.397421	-0.92864	0.644965	2.19664	0.441422	1.48692	-1.62947	0.778394	1.00681	1.28799	0.955974	0.117907	0.496792
GO:0000287	3.69713	-1.30999	0.970328	-0.113278	-0.19767	-3.48731	1.5356	1.77898	-0.205751	1.09832	0.798281	1.3657	0.494195
GO:0044249	-1.61131	-0.110962	0.60975	0.891801	1.42366	0.363606	0.664438	0.617562	0.232175	1.38482	0.729016	0.693637	0.490683
GO:0044424	0.370255	-0.622237	-0.256682	0.718604	1.20861	0.290862	1.18973	0.310381	0.342539	0.910303	0.570065	0.842433	0.489572
GO:0005737	0.534184	-0.587607	-0.237483	0.788594	1.23813	0.0284636	1.07925	0.385684	0.372328	0.913249	0.53491	0.819467	0.489098
GO:0005622	0.36919	-0.622237	-0.256682	0.718604	1.20861	0.290308	1.18859	0.307809	0.342539	0.909815	0.569728	0.842433	0.489059
GO:0044403	-1.03799	0.230624	-1.9909	1.40058	1.2804	2.147	-0.611808	0.40055	0.535778	0.453417	1.10694	1.93374	0.487362
GO:0044419	-1.03799	0.230624	-1.9909	1.40058	1.2804	2.147	-0.611808	0.40055	0.535778	0.453417	1.10261	1.93374	0.487001
GO:0050789	1.51993	0.0490467	0.0589928	-0.392027	1.04112	0.318917	1.58898	1.06884	1.24135	-0.152098	0.267898	-0.81363	0.48311
GO:0006725	0.878843	-0.682643	-0.734256	0.34854	1.68702	0.269775	1.04863	0.888078	-0.546979	0.753358	0.912871	0.92735	0.479216
GO:0031226	0.376632	0.403188	1.14709	1.8694	-0.0471871	1.13633	1.18144	1.15483	1.53394	1.49307	0.040064	-4.56676	0.476837
GO:0044272	-5.95105	2.27947	-0.117293	0.607798	1.24065	-0.0374841	2.20103	1.93237	0.333346	1.53658	1.21431	0.453255	0.474415
GO:0043170	-1.50463	-1.02567	0.361575	0.369336	1.48232	1.08775	1.40745	1.13214	0.333401	0.7963	0.466332	0.694046	0.466696
GO:0065007	1.39037	-0.163813	-0.0869494	-0.469277	1.08644	0.265333	1.49579	0.997335	1.06857	-0.138593	0.345322	-0.203969	0.465547
GO:0004527	-5.27435	-4.10388	2.32203	1.60781	1.94174	1.78138	1.31	0.546739	-0.000346137	1.52084	1.10109	2.69659	0.454137
GO:0022402	4.48146	-4.46395	-0.24827	-1.71373	1.3765	-0.806032	-0.259336	1.49732	-0.0748121	0.733198	1.47747	3.2917	0.44096
GO:0007049	4.48146	-4.46395	-0.24827	-1.71373	1.3765	-0.806032	-0.259336	1.49732	-0.0748121	0.733198	1.47747	3.2917	0.44096
GO:0006139	0.957382	-1.25512	-0.629079	0.190114	1.62807	0.436606	0.99431	0.78355	-0.677022	0.817287	0.923544	0.960923	0.427547
GO:0044260	-1.39628	-0.89941	0.405225	0.0125517	1.50868	0.63337	1.48528	1.0012	0.181105	0.773128	0.49128	0.904583	0.425059
GO:0043436	-3.1804	-0.54806	1.93035	1.42293	1.14695	0.525735	0.612032	0.403686	-0.262544	1.29555	1.1077	0.622587	0.423043
GO:0019752	-3.1335	-0.54806	1.93755	1.44097	1.05356	0.552567	0.628647	0.404372	-0.252053	1.2466	1.11047	0.622587	0.421977
GO:0006082	-3.18424	-0.54806	1.93035	1.42293	1.14695	0.506266	0.579347	0.403686	-0.262544	1.29173	1.12671	0.622587	0.419643
GO:0031975	1.79754	-4.10388	-0.0318431	1.05442	0.568289	1.06728	1.24597	1.32009	0.161201	1.62738	0.584871	-0.301778	0.415794
GO:0090304	-1.31404	-0.896182	0.405741	0.297656	1.44332	0.750889	1.06145	0.877574	-0.553506	0.755582	0.732342	1.35858	0.409951
GO:0055114	-1.34279	0.300821	0.785718	1.04281	1.20259	0.345177	0.503139	0.171644	0.403963	0.726706	0.618111	0.0750447	0.402745
GO:0022607	4.19319	-5.6858	-1.78943	0.457975	0.854141	1.03523	0.857129	0.168255	1.84197	0.871771	0.94119	0.992759	0.394865
GO:0009273	-6.11246	1.88299	1.3387	0.41563	0.420946	1.40853	2.28901	-0.845969	1.36069	2.05377	1.41084	-1.0321	0.382549
GO:0034645	-2.04023	-0.30507	0.443228	0.245602	1.10286	0.563974	0.841993	0.562998	0.642519	1.37751	0.557398	0.575045	0.380652
GO:0051186	0.0185642	-0.981189	-2.20137	1.64985	0.372982	0.376183	1.88085	0.845817	-0.952694	0.683081	0.965667	1.86532	0.376922
GO:0042546	-6.13769	1.88299	1.3387	0.41563	0.420946	1.39219	2.28901	-0.858845	1.36069	2.15317	1.29027	-1.05916	0.373992
GO:0044271	-0.769708	0.777907	-2.8409	0.946179	1.34966	-0.42197	1.45108	1.09607	0.181796	1.5193	0.262391	0.911654	0.371955
GO:0055085	-2.05611	-0.558864	0.588539	2.05572	0.93186	0.31235	-0.674675	0.371144	0.64792	0.932225	1.25942	0.590622	0.366679
GO:1901137	-2.2625	0.296803	-0.263725	0.826815	1.86311	0.506332	0.598567	0.803695	-0.0179533	1.6939	0.0158266	0.183137	0.353667
GO:0009059	-2.08943	-0.343486	0.415079	0.151213	1.13199	0.483198	0.80255	0.526035	0.620541	1.48685	0.502104	0.546505	0.352762
GO:0016070	-2.52975	-0.215156	0.595387	0.233311	1.39778	-0.174671	1.13828	1.06202	-0.0850411	0.446536	0.96198	1.29311	0.34365
GO:0016787	1.25959	-2.94855	-1.51683	0.346502	1.62571	0.590303	0.961419	1.49575	-0.0970023	0.60974	0.844928	0.905913	0.339789
GO:0019438	-0.664213	0.733914	-2.76897	1.02698	1.40728	-0.465039	1.36216	1.08618	-0.32482	1.22239	0.5804	0.768231	0.330376
GO:0051188	-0.0182811	-2.01691	-1.84771	1.9157	0.910261	-0.387738	1.22998	0.790428	-0.404507	0.63754	0.888504	2.21963	0.326408
GO:0006793	1.54422	-2.61786	-2.51793	0.408689	1.57701	0.679105	0.752595	1.72916	-0.163973	0.674246	0.80444	0.991858	0.321796
GO:0006520	-2.61094	-1.57835	1.9192	0.638847	1.08377	0.306987	0.113793	0.71463	0.0591081	1.18983	1.42079	0.586728	0.320365
GO:1901605	-2.12002	-0.918405	2.06636	0.513079	0.996883	0.364065	-1.12574	0.487829	0.162514	0.985295	1.71612	0.630239	0.313184
GO:0071554	-6.25768	1.88299	1.3387	0.41563	0.420946	1.15307	2.24072	-0.98169	1.36069	2.038	1.20211	-1.05916	0.31286
GO:0006950	1.69756	-0.743889	-2.92861	-0.405405	1.69905	0.384419	0.718163	0.838265	0.559075	0.565974	0.590012	0.674852	0.304122
GO:0032553	3.72725	-0.554562	-3.74687	1.03032	1.2378	0.120767	-0.507733	0.951771	-1.15462	-0.280681	0.599204	2.19262	0.301271
GO:0006796	1.58827	-2.60774	-2.49504	0.0991711	1.59554	0.740589	0.787677	1.44906	-0.163973	0.653924	0.859016	0.991858	0.291529
GO:0034660	-1.49031	-1.62358	1.29116	0.390051	1.67363	0.651265	1.27087	0.805332	-0.0588044	1.14281	-0.815298	0.191454	0.285715
GO:0000910	4.63435	-4.23408	-0.159903	-1.64598	1.32801	-0.729487	-1.06449	1.61322	0.0781757	0.377391	1.60003	1.57197	0.280766
GO:0060255	-1.25951	0.505464	-0.126218	-0.265567	0.498806	-0.153091	1.98529	0.851817	0.98138	-0.166927	0.463361	-0.163589	0.262602
GO:0010556	-1.83356	0.749923	0.18485	0.354029	0.328576	-1.2727	2.09847	1.0439	1.33088	-0.449054	0.427846	0.163289	0.260537
GO:0007154	1.24039	-4.56655	0.241872	-0.314044	1.77269	0.846636	1.49472	0.953828	1.29626	-0.395293	-0.184139	0.69453	0.256742
GO:0016779	0.241275	-4.75228	2.24437	0.0107033	1.26097	-3.3079	0.460613	1.22474	0.668595	1.64327	0.399464	2.97727	0.255925
GO:0031326	-1.84387	0.749923	0.18485	0.354029	0.328576	-1.27504	2.09199	1.03878	1.30609	-0.452921	0.413909	0.145073	0.253449
GO:0009889	-1.84387	0.749923	0.18485	0.354029	0.328576	-1.27504	2.09199	1.03878	1.30609	-0.452921	0.413909	0.145073	0.253449
GO:0006629	-7.51754	4.24546	0.793024	1.09262	1.77994	1.29719	0.996692	0.379295	-1.40978	0.833057	0.160497	0.374055	0.252043
GO:0032787	-6.89896	0.463513	1.91434	2.75529	0.75561	1.343	1.86045	0.406772	-2.50179	1.09878	0.744637	1.00219	0.24532
GO:0051707	1.20059	0.503887	-4.28123	1.02815	1.97134	2.59084	-0.841059	1.3402	-0.844581	1.26458	0.14005	-1.20579	0.238915
GO:0009607	1.20059	0.503887	-4.28123	1.02815	1.97134	2.59084	-0.841059	1.3402	-0.844581	1.26458	0.14005	-1.20579	0.238915
GO:0016491	-1.08078	0.41883	0.551342	0.439427	0.892688	0.430232	0.406844	0.569174	-0.447582	0.763872	0.589128	-0.756337	0.231403
GO:0017111	2.58472	-2.28712	-2.35709	0.102147	1.77229	-0.783398	0.237118	1.00481	-0.848468	0.752337	1.59788	0.97169	0.228909
GO:0051301	4.53065	-4.23408	-0.159903	-1.64598	1.32801	-0.791043	-1.14502	1.34634	0.0781757	0.262459	1.57737	1.57197	0.226579
GO:0032559	4.19688	-0.734493	-2.79168	1.08096	1.39999	0.267123	-2.04041	0.8043	-0.811795	-0.104025	-0.287645	1.65802	0.219768
GO:0005524	4.23719	-0.668887	-2.79168	1.08096	1.39999	0.274208	-2.04041	0.822314	-0.751369	-0.0393573	-0.553291	1.63688	0.217212
GO:0030554	4.15765	-0.857472	-2.81944	1.00495	1.34324	0.253056	-2.05469	0.77769	-0.869805	0.00541636	-0.312229	1.95955	0.21566
GO:0010468	-1.10313	0.695691	0.25588	-1.186	0.414804	-0.590849	1.88275	0.879633	1.14799	-0.350997	0.484387	0.0235905	0.212812
GO:0005887	0.512995	0.639851	1.36586	1.9371	0.114661	1.20221	-3.37454	1.16092	1.80538	1.6009	0.069116	-4.49936	0.211259
GO:0003676	-1.28458	-0.0356611	-0.431444	-0.0151234	0.728667	-0.0380049	0.191927	1.16755	-0.888877	1.23996	0.30549	1.36206	0.191831
GO:0016462	2.43341	-2.30931	-2.44958	-0.0529941	1.65269	-0.858184	0.653461	0.963871	-0.73903	0.638603	1.44049	0.920402	0.191152
GO:0016043	3.81272	-6.08597	-2.08461	0.0322385	-0.24323	0.932593	0.763843	0.0539181	1.60957	1.19951	0.627695	1.67233	0.190884
GO:0016818	2.41625	-2.30931	-2.44958	-0.0529941	1.65269	-0.874051	0.617201	1.04598	-0.73903	0.629872	1.43332	0.884401	0.187895
GO:0016817	2.41625	-2.30931	-2.44958	-0.0529941	1.65269	-0.874051	0.617201	1.04598	-0.73903	0.629872	1.43332	0.884401	0.187895
GO:2000112	-1.80748	0.749923	0.292735	-0.738135	0.328576	-1.26095	2.11809	1.05677	1.33088	-0.435438	0.447581	0.163289	0.187154
GO:0043412	-0.983453	-1.34899	0.71168	-1.05383	1.77899	1.2461	1.74611	1.301	-0.442739	0.25523	-0.733171	-0.234607	0.18686
GO:0010467	-1.21755	-0.935911	-0.0713224	0.0541603	0.937175	-0.263805	0.559545	0.776084	0.873718	0.368817	0.978072	0.0952314	0.179518
GO:0031323	-1.99969	0.354887	-0.153975	-0.0434942	0.421602	-0.543	2.10547	0.94641	1.18767	-0.213655	0.396331	-0.329382	0.177431
GO:0034655	2.38252	-2.43598	-2.04291	-0.986045	1.58959	-0.808713	0.466646	0.968336	-0.899376	1.16707	1.39796	1.307	0.175507
GO:0080090	-2.00891	0.398823	-0.153975	-0.0434942	0.406053	-0.549308	2.08288	0.941651	1.05808	-0.224335	0.401453	-0.206844	0.175172
GO:0032555	3.86486	-1.35298	-3.70224	0.728354	1.34556	-0.0320713	-1.29099	1.19715	-1.30826	-0.110025	0.708011	2.02181	0.172431
GO:0046700	2.23957	-2.49551	-2.095	-1.02807	1.59169	-0.581912	0.28139	1.29454	-0.942167	0.981324	1.49249	1.2768	0.167928
GO:0046395	-6.38969	1.60961	1.9855	2.99838	0.898153	-0.410803	-0.970153	0.689309	-1.64431	1.38059	0.787337	1.03093	0.163738
GO:0016054	-6.38969	1.60961	1.9855	2.99838	0.898153	-0.410803	-0.970153	0.689309	-1.64431	1.38059	0.787337	1.03093	0.163738
GO:0017076	3.81971	-1.43475	-3.71727	0.675899	1.29842	-0.0549085	-1.30323	1.17564	-1.34972	-0.0177551	0.686549	2.15903	0.161468
GO:1901361	2.23453	-2.49551	-2.095	-1.02807	1.59169	-0.685749	0.267196	1.29174	-0.963108	1.04512	1.45876	1.2768	0.1582
GO:0006812	-0.70742	-4.46395	0.713902	2.12419	0.539361	-0.0666132	-1.23959	1.07555	1.3081	0.766308	0.917163	0.812428	0.148285
GO:0044712	-6.52991	2.33355	1.9855	2.99838	0.859208	-0.461212	-1.13216	0.64114	-2.08464	1.42578	0.901108	0.816008	0.146063
GO:0044270	2.21455	-2.49551	-2.04291	-0.986045	1.53798	-0.639059	0.27596	0.998707	-0.956161	1.07758	1.4534	1.2768	0.14294
GO:0019439	2.33871	-2.45609	-2.04291	-0.986045	1.58959	-1.03821	0.367902	0.949902	-0.913778	1.19226	1.39535	1.307	0.141972
GO:0044255	-7.48815	4.24546	0.793024	1.09262	1.77994	1.06849	1.14047	0.414458	-2.57748	0.856341	-0.024124	0.374055	0.139592
GO:0006259	-0.755088	-3.63704	-0.326698	0.254765	1.41742	0.861825	1.17548	0.7292	-1.12725	0.961726	0.500605	1.59875	0.137808
GO:0019222	-1.38597	0.337095	-0.451582	-0.396948	0.354632	-0.257845	1.82333	0.848227	1.08749	-0.251405	0.367286	-0.442392	0.135994
GO:0044282	-6.51069	2.33355	1.9855	2.99838	0.859208	-0.461212	-1.10838	0.64114	-2.08464	1.4431	0.691991	0.816008	0.133663
GO:0055086	2.05584	-2.02637	-3.34061	-0.247032	1.59952	-0.185286	0.885087	1.00521	-0.918496	0.797564	1.16763	0.80526	0.133193
GO:0006767	1.12031	2.42253	-1.45705	0.72732	1.20241	-0.453685	2.46933	1.67897	1.36069	1.222	-7.66254	-1.10924	0.126753
GO:0006766	1.12031	2.42253	-1.45705	0.72732	1.20241	-0.453685	2.46933	1.67897	1.36069	1.222	-7.66254	-1.10924	0.126753
GO:0019637	2.02571	-3.09727	-3.49831	0.29122	1.61942	-0.538345	0.820995	1.47409	-0.790265	0.846114	1.15528	0.992071	0.108393
GO:0016616	-6.43116	1.35422	1.47591	1.52488	2.24085	-0.82733	1.38064	0.725655	-1.38921	1.24315	0.0569302	-0.0568359	0.108142
GO:0040007	-1.30611	-0.126927	-1.41785	0.404635	0.539596	0.88614	0.607722	0.198122	-0.410963	1.15299	0.478825	0.270912	0.106424
GO:0016614	-6.60436	1.35422	1.42298	1.96624	2.18118	-0.903881	1.3871	0.654438	-1.69035	1.2751	0.224676	-0.0568359	0.100876
GO:0016874	-6.79136	-1.66555	2.07654	2.46647	1.23097	1.14265	-0.55063	1.09901	-0.811795	1.15144	1.33972	0.516001	0.100288
GO:0006974	2.2298	-1.42258	-6.34249	0.136128	1.58806	0.399539	0.555672	1.13773	0.131444	0.732811	1.06442	0.955369	0.0971587
GO:0006022	-6.32519	2.00247	1.45071	0.649021	0.600716	1.92763	0.607752	2.05512	0.689177	1.39143	1.09718	-5.01593	0.0941751
GO:1901565	2.1092	-1.77807	-3.35682	0.0203609	1.55084	-0.890817	-0.400206	1.20463	-0.833812	1.08851	1.37895	0.832046	0.0770663
GO:0006399	-0.919576	-0.912933	1.68048	0.852073	1.82762	-0.335249	-0.817395	-2.06798	0.0641012	1.44638	-0.255106	0.255428	0.0681539
GO:0035639	3.99256	-1.22109	-3.68706	0.82016	1.22149	0.0569066	-2.1773	1.11475	-1.05633	-0.113661	0.710795	1.08419	0.0621173
GO:0032549	3.91144	-1.35298	-3.70224	0.764392	1.34556	0.0326426	-2.22864	1.06819	-1.30826	-0.086471	0.751908	1.48191	0.0564547
GO:0006753	2.21419	-2.94619	-3.29666	-0.215096	1.50642	-0.6682	0.926256	1.03623	-1.01754	0.932058	1.23901	0.945638	0.0546756
GO:0001882	3.89575	-1.35298	-3.70224	0.764392	1.34556	0.0326426	-2.22864	1.06057	-1.30826	-0.104172	0.747458	1.48191	0.0526661
GO:0019538	-1.23957	-4.24441	0.816783	0.541642	1.09627	0.954609	1.47631	1.09685	0.679889	-0.13435	0.107719	-0.55037	0.0501148
GO:0009117	2.21886	-2.94619	-3.28921	-0.189057	1.51258	-0.656535	0.767157	1.0439	-1.00412	0.933719	1.24194	0.949065	0.048509
GO:0044038	-5.97923	2.13268	1.39363	0.587061	0.470467	1.4587	2.44437	-0.681828	0.90577	1.7893	1.15255	-5.10936	0.0470078
GO:0070589	-5.97923	2.13268	1.39363	0.587061	0.470467	1.4587	2.44437	-0.681828	0.90577	1.7893	1.15255	-5.10936	0.0470078
GO:0046365	-6.06063	0.592622	1.08315	0.343214	1.96774	-0.158772	1.89765	-0.845969	0.943101	0.912187	-0.530274	0.403899	0.0456595
GO:0032550	3.92731	-1.31032	-3.68706	0.82016	1.36161	0.0386708	-2.21597	1.08354	-1.28707	-0.0805224	0.760849	1.10934	0.0433773
GO:0001883	3.92731	-1.31032	-3.68706	0.82016	1.36161	0.0386708	-2.21597	1.08354	-1.28707	-0.0805224	0.760849	1.10934	0.0433773
GO:0043648	-6.18689	0.393849	2.23084	0.664314	1.11071	1.4146	-2.40028	1.7076	-0.839604	1.47275	0.297607	0.374055	0.0199632
GO:0006811	-1.34898	-5.0649	0.305627	2.24305	0.527229	0.883489	-0.424555	0.620372	0.89019	0.46177	0.404604	0.627364	0.0104384
GO:0044267	-1.06778	-4.02526	0.941816	-0.378846	1.11823	0.480131	1.57451	1.19697	0.417561	-0.0691716	0.0441393	-0.134207	0.00817454
GO:0022857	-3.04349	-3.00245	0.0749495	2.0389	1.02113	0.0274102	-0.716232	0.341894	0.699117	0.97667	1.00451	0.56545	-0.00101195
GO:0033554	2.1834	-1.00421	-6.70985	-0.0440002	1.58603	-0.0220214	0.727618	0.939332	0.0300952	0.664559	0.784842	0.803862	-0.00502802
GO:0016053	-7.94371	-0.241874	1.94637	0.832511	0.950087	0.936877	0.699607	-0.277312	-0.220596	1.3732	1.57712	0.231113	-0.0113846
GO:0046394	-7.94371	-0.241874	1.94637	0.832511	0.950087	0.936877	0.699607	-0.277312	-0.220596	1.3732	1.57712	0.231113	-0.0113846
GO:2001141	-1.66972	1.29297	-1.8905	0.365635	0.622098	-1.17599	2.17598	1.10588	-0.688318	-0.789909	0.229812	0.260474	-0.0134653
GO:0044036	-6.11246	2.13268	1.39363	0.587061	0.470467	1.20925	2.39071	-0.819869	0.90577	1.65049	1.05279	-5.10936	-0.0207367
GO:0016829	-7.28692	-0.471482	0.807634	0.660678	2.01795	0.164282	-0.761711	0.887563	0.361809	1.3766	0.714105	1.12262	-0.0339064
GO:1901607	-7.25245	-2.01691	2.39665	0.69184	1.46075	1.14278	-0.474283	-0.300433	0.0300952	0.966991	2.38287	0.470438	-0.0418048
GO:0009605	1.72733	-4.10388	0.254808	-0.185141	1.19037	-0.575665	1.22778	-0.771055	0.164042	0.2776	-0.726159	1.00219	-0.043147
GO:0043603	-6.43116	0.0215497	-4.44328	2.81634	-0.638666	0.394061	3.09005	1.54305	0.927712	1.26984	1.07561	-0.159259	-0.0445126
GO:0005215	-3.23703	-3.19063	0.294303	1.93913	0.806537	-0.20635	-0.399845	0.166286	0.574311	1.01316	1.06508	0.610562	-0.047041
GO:0009116	2.44251	-1.56811	-7.34797	0.293917	1.64723	-0.0651439	0.477271	0.973003	-0.719861	0.722226	1.57115	0.864813	-0.0590812
GO:1901657	2.43135	-1.56811	-7.34797	0.293917	1.64723	-0.0651439	0.477271	0.973003	-0.719861	0.717842	1.54714	0.887605	-0.0604778
GO:0009125	2.73208	-2.01828	-6.53757	-0.757661	1.62141	-0.595685	0.330519	1.17742	-0.616365	1.39339	1.46516	1.06549	-0.0616747
GO:0016887	2.78223	-1.93566	-6.50056	-0.70757	1.66522	-0.569995	0.391106	1.19322	-0.584594	0.897928	1.5239	1.09729	-0.0622902
GO:0016788	-1.20515	-5.6858	-0.453615	-0.454625	0.413761	0.366268	1.25836	2.0555	0.349721	0.60929	0.16395	1.73255	-0.0708154
GO:0009119	2.45375	-1.56811	-7.34797	0.293917	1.64723	-0.0651439	0.477271	0.937017	-0.877507	0.739897	1.58049	0.864813	-0.0720294
GO:0051252	-1.68122	1.13711	-1.9909	0.146979	0.56893	-1.18347	2.16186	1.10029	-0.781897	-0.794124	0.226778	0.206858	-0.073567
GO:0046034	2.77496	-1.96372	-6.51918	-0.720252	1.66522	-0.581468	0.375723	1.18536	-0.584594	0.89527	1.50187	1.08661	-0.0736826
GO:0006200	2.77496	-1.96372	-6.51918	-0.720252	1.66522	-0.581468	0.375723	1.18536	-0.584594	0.89527	1.50187	1.08661	-0.0736826
GO:0022804	-2.59391	-2.66571	0.475519	2.24231	1.34324	-2.94733	-0.501396	-0.13513	0.735211	1.11694	1.3414	0.64705	-0.0784837
GO:0009128	2.76773	-1.99125	-6.53757	-0.757661	1.63224	-0.590015	0.368091	1.18145	-0.595261	0.892617	1.49751	1.07074	-0.0884486
GO:0009169	2.76773	-1.99125	-6.53757	-0.757661	1.63224	-0.590015	0.368091	1.18145	-0.595261	0.892617	1.49751	1.07074	-0.0884486
GO:0034654	-2.15887	0.0493238	-3.68706	0.883201	1.16406	-0.994681	0.869138	0.67965	-1.18961	1.61145	0.629264	1.01926	-0.0937402
GO:0042364	1.48499	2.75954	-1.41924	0.72732	1.20241	-1.21848	2.25482	1.86471	1.44371	1.57391	-7.24403	-4.56676	-0.0947579
GO:0009110	1.48499	2.75954	-1.41924	0.72732	1.20241	-1.21848	2.25482	1.86471	1.44371	1.57391	-7.24403	-4.56676	-0.0947579
GO:0009158	2.73914	-1.99125	-6.53757	-0.757661	1.63224	-0.592853	0.360499	1.18508	-0.605851	0.876798	1.47158	1.07074	-0.095759
GO:0016835	-6.08677	0.478708	1.55319	1.35798	2.77369	0.332735	-3.16961	0.918519	0.0262581	1.40952	-0.0653717	-0.835192	-0.108863
GO:0009123	2.65656	-2.1709	-6.59139	-0.829767	1.59548	-0.632018	0.279487	1.11756	-0.677917	1.37208	1.41898	1.12221	-0.111636
GO:0043234	-2.2116	-1.31032	-1.11859	-0.0619208	0.659158	-0.673971	0.753348	-0.340503	-1.50467	1.09352	1.35326	1.95031	-0.117665
GO:0009126	2.71805	-2.07092	-6.57367	-0.81799	1.60297	-0.623713	0.323119	1.15433	-0.626805	0.931474	1.47801	1.04467	-0.121705
GO:0009167	2.71805	-2.07092	-6.57367	-0.81799	1.60297	-0.623713	0.323119	1.15433	-0.626805	0.931474	1.47801	1.04467	-0.121705
GO:0006260	-5.86307	-2.19148	-0.974818	-0.00293795	1.08353	1.77026	1.28331	0.720666	-0.28416	1.55166	-0.956981	2.33893	-0.127091
GO:0042278	2.48016	-2.53393	-7.32662	0.312098	1.47025	-0.0331749	0.461872	1.03003	-0.770944	0.808116	1.62477	0.935396	-0.128498
GO:0044724	-6.43116	-0.16025	1.08315	0.343214	1.91647	0.973289	1.49366	-1.07498	0.574445	0.698163	-1.28959	0.277665	-0.132994
GO:0016052	-6.7427	-0.264171	0.943706	0.343214	2.09223	0.866103	1.49366	-1.01875	0.290634	0.718149	-0.390075	0.0572748	-0.134227
GO:0003723	0.495971	0.862019	0.319834	0.442274	-3.47538	-2.06625	-0.812825	0.109554	-1.97719	1.55286	1.08011	1.83233	-0.136392
GO:0019219	-1.80221	0.807736	-2.40959	-0.169953	0.586741	-0.449509	2.26941	1.06028	-1.05633	-0.449054	0.118707	-0.162789	-0.138046
GO:0009161	2.67677	-2.09655	-6.59139	-0.829767	1.60594	-0.629255	0.30843	1.14345	-0.667836	0.903405	1.4482	1.03951	-0.140757
GO:0046128	2.48611	-2.53393	-7.32662	0.312098	1.47025	-0.0331749	0.461872	0.990997	-0.96041	0.815115	1.62866	0.935396	-0.146136
GO:0006355	-1.64055	1.29297	-1.72556	-1.52471	0.622098	-1.16345	2.19742	1.11994	-0.688318	-0.77506	0.251223	0.260474	-0.147794
GO:0044262	-7.36432	-0.611835	0.895345	-0.0422423	2.30031	0.238419	0.333115	0.32275	1.3671	1.41189	-0.849759	0.225196	-0.147835
GO:0051171	-1.81797	0.807736	-2.40959	-0.169953	0.586741	-0.456227	2.26301	1.03984	-1.15306	-0.464463	0.094958	-0.18304	-0.155168
GO:0005618	-8.06879	0.142669	0.711951	0.0164275	0.205991	-0.202125	-0.33264	0.0677916	0.931815	2.1968	1.57582	0.766224	-0.165672
GO:0051260	-4.97253	-4.56655	-0.485029	1.27235	1.36057	2.513	3.0638	0.389693	0.535778	1.2002	-1.6129	-0.729464	-0.169258
GO:0005975	-8.24443	-0.571496	0.506567	-0.527958	2.38821	0.345878	1.06855	0.98037	0.73757	1.46461	-0.286502	0.0575343	-0.173425
GO:0072521	2.47914	-2.67846	-7.50867	0.189226	1.56489	-0.035918	0.317905	1.214	-0.840325	0.730271	1.5315	0.88021	-0.179687
GO:0006396	-1.25424	-1.27153	-5.88067	-0.454625	1.56911	0.87531	1.4467	1.08835	-0.0449952	0.769226	1.19083	-0.214293	-0.181735
GO:0046434	2.48611	-2.30931	-7.23804	-0.843088	1.56963	-0.796418	0.45045	1.7634	-0.866253	1.25651	1.46772	0.864789	-0.182875
GO:0008652	-7.48815	-2.19148	2.23736	0.819127	1.18485	0.904565	-0.851901	-0.48792	0.114264	1.18626	1.98682	0.377938	-0.184022
GO:0009150	2.49808	-2.53393	-7.4204	0.240661	1.63761	-0.605806	0.317263	1.28943	-0.96041	0.732667	1.55255	0.992718	-0.188296
GO:0006163	2.55939	-2.55277	-7.46027	0.22332	1.62115	-0.648889	0.292788	1.22115	-0.968679	0.778795	1.56762	0.992718	-0.197807
GO:0006152	2.62347	-2.26459	-7.168	-0.674592	1.64621	-0.670169	0.237118	1.12175	-0.638924	0.894387	1.62006	0.887352	-0.198827
GO:0009143	2.63662	-2.26459	-7.19171	-0.746286	1.6267	-0.691533	0.563728	1.07585	-0.839494	0.832527	1.64259	0.882812	-0.206066
GO:1901292	2.57836	-2.30931	-7.22659	-0.833685	1.57899	-0.707356	0.50933	1.04251	-0.866253	1.29293	1.57012	0.864789	-0.208848
GO:0009259	2.41057	-2.58977	-7.53699	0.13949	1.63141	-0.382948	0.227511	1.2362	-0.8962	0.733245	1.52207	0.951548	-0.212821
GO:0019693	2.40492	-2.58977	-7.53699	0.13949	1.63141	-0.392309	0.227511	1.23305	-0.8962	0.731035	1.5183	0.951548	-0.214834
GO:0046130	2.63003	-2.26459	-7.168	-0.674592	1.64621	-0.670169	0.237118	1.08315	-0.821381	0.90181	1.62413	0.887352	-0.215744
GO:0009203	2.64323	-2.26459	-7.168	-0.674592	1.64621	-0.670169	0.244095	1.08681	-0.821381	0.835026	1.64465	0.887352	-0.217612
GO:0009146	2.64323	-2.26459	-7.168	-0.674592	1.64621	-0.670169	0.244095	1.08681	-0.821381	0.835026	1.64465	0.887352	-0.217612
GO:0009207	2.64323	-2.26459	-7.168	-0.674592	1.64621	-0.670169	0.244095	1.08681	-0.821381	0.835026	1.64465	0.887352	-0.217612
GO:0009205	2.64323	-2.26459	-7.168	-0.674592	1.64621	-0.672856	0.244095	1.08681	-0.821381	0.835026	1.64465	0.887352	-0.217836
GO:0009144	2.64323	-2.26459	-7.168	-0.674592	1.64621	-0.672856	0.244095	1.08681	-0.821381	0.835026	1.64465	0.887352	-0.217836
GO:0009199	2.63003	-2.28712	-7.1799	-0.685047	1.6267	-0.678217	0.230174	1.08315	-0.693453	0.832527	1.64259	0.860317	-0.218188
GO:0009164	2.59753	-2.28712	-7.168	-0.674592	1.64621	-0.672856	0.237118	1.09291	-0.722811	0.855418	1.58393	0.878285	-0.219498
GO:1901658	2.58472	-2.28712	-7.168	-0.674592	1.64621	-0.672856	0.237118	1.09291	-0.722811	0.853016	1.55838	0.904753	-0.220688
GO:0072523	2.61694	-2.30931	-7.1799	-0.70574	1.61704	-0.696827	0.189187	1.11811	-0.647531	0.882098	1.57602	0.873773	-0.222179
GO:0009166	2.58472	-2.30931	-7.21506	-0.795469	1.58842	-0.691533	0.182465	1.053	-0.848468	1.29533	1.57405	0.869274	-0.226049
GO:0009141	2.60397	-2.33118	-7.23804	-0.766154	1.56963	-0.715204	0.522741	1.06859	-0.689827	0.800413	1.59988	0.846983	-0.22735
GO:0006195	2.63662	-2.28712	-7.1799	-0.70574	1.61704	-0.678217	0.237118	1.08315	-0.830465	0.832527	1.64052	0.873773	-0.230058
GO:0009154	2.63662	-2.28712	-7.1799	-0.70574	1.61704	-0.678217	0.237118	1.08315	-0.830465	0.832527	1.64052	0.873773	-0.230058
GO:0032259	-0.295562	-4.83694	-4.72148	-0.0764273	1.10257	2.01973	1.84362	2.31322	-1.69035	2.21906	-0.559204	-0.110451	-0.232684
GO:0009451	-0.972361	-0.75206	-5.79235	-0.338004	1.81047	1.14708	1.84225	1.1791	-0.493806	0.912776	-1.15875	-0.192568	-0.234019
GO:0009261	2.61044	-2.28712	-7.1799	-0.70574	1.61704	-0.68089	0.230174	1.08852	-0.839494	0.817618	1.616	0.873773	-0.236632
GO:0042454	2.60397	-2.28712	-7.168	-0.674592	1.64621	-0.672856	0.237118	1.05418	-0.909799	0.862646	1.5879	0.878285	-0.236838
GO:1901136	2.39368	-2.37399	-7.19171	-0.736252	1.56336	-0.813603	0.091467	1.34274	-0.747378	1.22619	1.40825	0.886839	-0.245867
GO:0016301	-7.02655	-1.80518	-0.0679586	-2.75508	1.70424	2.3888	0.723134	1.67449	0.693599	0.320189	-0.343548	1.54231	-0.245964
GO:0051259	-5.1313	-4.56655	-0.556077	1.22758	1.36057	2.41087	3.00458	0.254911	0.498116	1.06872	-1.8981	-0.729464	-0.254678
GO:0044446	0.0850024	-4.91696	-0.193863	0.761558	-2.10713	0.230236	0.62628	-0.400977	-0.000346137	1.09921	0.506196	1.23518	-0.2563
GO:0043232	-0.326822	-5.32218	-0.736433	-0.220863	-0.320226	0.964596	0.712861	-0.0514087	-0.218243	0.939478	0.445537	0.980116	-0.262799
GO:0043228	-0.326822	-5.32218	-0.736433	-0.220863	-0.320226	0.964596	0.712861	-0.0514087	-0.218243	0.939478	0.445537	0.980116	-0.262799
GO:0032991	-2.47509	-1.93566	-1.06668	-0.445243	0.38901	-0.876019	0.630132	-0.392512	-1.13314	1.19737	1.23801	1.66478	-0.267087
GO:0044723	-7.92179	-0.452348	-0.234225	-0.509781	2.46201	0.627911	0.871413	-0.0879933	0.934223	1.50186	-0.600359	0.0425168	-0.280547
GO:0006400	-0.0984935	0.274369	-5.24688	0.326836	2.23429	0.307807	-0.361663	-1.83833	0.45656	1.05908	-0.201187	-0.283867	-0.280956
GO:0009108	0.737794	-4.35356	-1.25736	1.63032	0.828773	-1.47486	0.570231	0.576549	-4.79226	0.17397	1.43496	2.54662	-0.281568
GO:0034220	-1.01604	-4.9928	-3.30636	2.26115	0.606409	-0.227852	-0.452132	0.63576	0.97327	0.812664	0.55275	0.741068	-0.284344
GO:0071103	-5.1313	-4.23408	-3.64586	-1.42138	1.90652	-0.173295	2.20103	0.608981	-0.8555	2.36291	2.09935	2.80929	-0.289444
GO:0006261	-5.31906	-4.56655	-0.556077	0.649021	1.1815	2.21544	1.88412	1.27743	0.5682	2.53569	-6.01277	2.66191	-0.290095
GO:0005996	-6.54889	0.42794	0.0005302	-0.149025	1.94467	-0.947958	1.17821	-1.21012	0.943101	1.39818	-0.872897	0.288045	-0.295685
GO:0034470	-1.10442	-1.10316	-5.79235	-0.338004	1.70508	1.00484	1.59711	1.16729	0.093265	0.604109	-1.23219	-0.163869	-0.296858
GO:0043229	-0.335898	-5.4356	-0.754819	-0.244512	-0.423369	0.986406	0.678465	-0.0625326	-0.28416	0.930051	0.43916	0.892349	-0.301205
GO:0043226	-0.335898	-5.4356	-0.754819	-0.244512	-0.423369	0.986406	0.678465	-0.0625326	-0.28416	0.930051	0.43916	0.892349	-0.301205
GO:0008033	-0.304065	0.0613837	-5.24688	0.326836	2.03924	0.139257	-0.29424	-1.48083	0.403812	0.894647	-0.417702	-0.30703	-0.348797
GO:0008270	-0.972361	-1.58862	-1.78265	-0.934715	0.784299	1.26985	1.7561	1.13293	-4.79226	1.35184	-0.740698	0.260474	-0.35465
GO:0009628	-0.667257	-2.1702	-1.17212	-3.12453	2.20436	-0.0100237	1.38789	0.413993	-0.151293	-0.421513	-0.782901	0.145073	-0.362377
GO:0044422	-0.101114	-4.9928	-0.517431	-0.214363	-2.10713	0.0268157	0.798863	0.139039	-0.100405	1.09921	0.47246	1.13757	-0.363274
GO:0043414	0.0835376	-4.75228	-4.65677	-0.00873554	1.25818	1.51191	2.2382	1.69636	-1.54759	0.744502	-0.886027	-0.0568359	-0.364629
GO:0016310	-7.24077	-1.90671	-0.422501	-2.81837	1.51672	2.22442	0.565436	1.56635	0.517528	0.207559	-0.023065	1.39033	-0.36859
GO:0000271	-6.86902	-4.10388	-0.341623	-0.35527	2.33678	0.547542	0.219074	0.647143	1.25117	1.93427	-0.0617753	0.350481	-0.370425
GO:0008233	-6.6402	-4.66237	-1.8905	1.99101	1.83081	2.64798	1.64897	1.20418	-0.0390157	-0.935561	0.451322	-0.255246	-0.387385
GO:0005829	-8.37456	-0.216691	0.254594	0.0696972	0.887135	-1.26156	0.899038	-0.0865223	0.482226	1.36662	0.114309	0.90729	-0.413202
GO:0006732	0.637465	-4.91696	-1.49391	1.48607	0.350926	0.448073	1.00797	0.287501	-5.32108	-0.686726	1.08531	2.11266	-0.416892
GO:0044444	-8.57202	-0.413515	0.0714381	0.16582	0.761821	-1.2144	0.799713	-0.182149	0.412778	1.17556	0.603813	1.1883	-0.433571
GO:0043604	-5.83252	0.639851	-3.77304	1.84851	-1.82354	-0.560137	3.18901	1.62165	1.26397	2.17376	-0.272393	-3.68771	-0.434381
GO:0005976	-6.99915	-4.23408	-0.341623	-0.35527	2.33678	0.434403	0.219074	0.387275	1.25117	1.87861	-0.14401	0.31474	-0.437673
GO:0006351	-6.7427	2.32783	-1.83757	1.29023	0.965102	-6.70364	-0.803185	1.28407	0.443408	0.808898	1.14358	2.14108	-0.473575
GO:0016051	-7.21714	-4.23408	-0.770802	-0.831336	2.55258	0.583543	0.674477	0.388675	1.14753	2.02732	-0.26497	0.212528	-0.47764
GO:0022891	-2.71971	-5.4356	0.219057	2.25642	0.628012	-4.01369	-1.13892	0.63552	0.761422	0.99876	1.15702	0.727819	-0.493657
GO:0022892	-2.89739	-5.48918	0.0798449	2.07941	0.519074	-4.37452	-0.346905	0.498363	0.713909	0.957302	1.20042	0.880931	-0.514895
GO:0072330	-5.59843	-0.137184	-0.131913	1.10412	-0.827415	1.26341	2.35771	0.380627	-5.47384	1.4694	-0.0117129	-0.641754	-0.520582
GO:0006412	-0.288309	-5.02137	0.775563	0.0391206	0.0196749	-2.09192	-0.951256	-0.750215	0.653743	0.84611	0.738866	-0.245528	-0.52296
GO:0032774	-6.86902	1.66596	-2.1296	0.939193	1.01221	-7.04717	1.46877	1.25221	-0.145636	0.751276	1.09861	1.57511	-0.535674
GO:0009066	-6.06063	0.478708	1.92444	0.457095	-1.52615	1.06424	-2.56375	-3.01198	-0.000351054	0.113327	1.52464	1.10644	-0.541164
GO:0042455	0.340389	-0.364873	-4.44328	2.16109	1.11018	-5.74532	0.921339	0.462109	-0.927459	0.0820956	-1.32291	0.90549	-0.568429
GO:0006281	-0.787841	-5.4356	-5.2021	-0.77328	1.41003	1.27021	0.450546	1.29619	-0.430824	1.64543	-1.5693	1.18504	-0.578458
GO:0009163	0.298285	-0.364873	-4.44328	2.16109	1.11018	-5.80204	0.921339	0.354802	-0.927459	0.0304744	-1.41618	0.90549	-0.597681
GO:0090407	-0.0495534	-6.28251	-6.70985	1.30014	1.26546	0.13751	0.302233	0.835921	-0.728645	1.34458	0.229615	1.1707	-0.5987
GO:1901659	0.298285	-0.364873	-4.44328	2.16109	1.11018	-5.80204	0.921339	0.354802	-0.927459	0.00533919	-1.41618	0.90549	-0.599776
GO:0000270	-6.28054	2.13268	1.45071	0.649021	0.600716	-6.91163	0.607752	2.05512	0.689177	1.40045	1.09718	-5.01593	-0.627108
GO:0030203	-6.28054	2.13268	1.45071	0.649021	0.600716	-6.91163	0.607752	2.05512	0.689177	1.40045	1.09718	-5.01593	-0.627108
GO:0031668	2.80555	-4.10388	-4.28123	-0.754415	1.19037	-2.72127	1.34859	-0.100914	0.164042	0.364725	-2.63504	1.00219	-0.643439
GO:0071496	2.80555	-4.10388	-4.28123	-0.754415	1.19037	-2.72127	1.34859	-0.100914	0.164042	0.364725	-2.63504	1.00219	-0.643439
GO:0008168	-0.261803	-4.66237	-4.58904	-5.51527	0.967377	2.05808	1.88126	2.34929	-1.64431	2.25271	-0.714463	0.117062	-0.646789
GO:0006024	-5.893	2.27574	1.45071	0.649021	0.630012	-6.36969	1.03218	-0.592224	1.00609	1.67871	1.33224	-5.01593	-0.651346
GO:0009252	-5.893	2.27574	1.45071	0.649021	0.630012	-6.36969	1.03218	-0.592224	1.00609	1.67871	1.33224	-5.01593	-0.651346
GO:0006023	-5.893	2.27574	1.45071	0.649021	0.630012	-6.36969	1.03218	-0.592224	1.00609	1.67871	1.33224	-5.01593	-0.651346
GO:0004518	-6.34701	-4.9928	0.196882	-0.338779	0.823233	0.807262	0.323171	0.0153782	-1.08112	0.510174	0.14602	1.92906	-0.667378
GO:0016746	-6.6402	-0.28024	-0.0274481	2.39298	1.07108	-1.46543	2.48604	-1.61574	-0.436932	0.083304	0.529011	-4.10519	-0.667397
GO:0090305	-6.36851	-4.9928	0.196882	-0.338779	0.823233	0.778407	0.288666	0.0153782	-1.08112	0.510174	0.131698	1.92906	-0.675643
GO:0008757	-0.0209051	-4.56655	-4.51799	-5.43868	0.95022	2.33237	2.15305	1.90901	-1.4967	0.929651	-0.560251	0.180001	-0.678897
GO:0009991	2.69168	-4.10388	-4.28123	-0.754415	1.19037	-2.80896	1.30719	-0.187244	0.164042	0.345437	-2.71291	1.00219	-0.678977
GO:0006508	-5.95105	-4.46395	-2.08481	1.83766	1.73199	2.2829	2.17357	0.295814	-1.64431	-0.906591	0.453994	-2.29785	-0.714386
GO:0070271	-5.83252	-4.75228	-1.07522	0.80902	0.803802	0.866507	2.35995	-1.39867	0.478581	0.994419	-1.03059	-1.0321	-0.734091
GO:0006461	-5.83252	-4.75228	-1.07522	0.80902	0.803802	0.866507	2.35995	-1.39867	0.478581	0.994419	-1.03059	-1.0321	-0.734091
GO:0051701	-6.49121	0.36083	-4.84285	0.143864	1.704	1.92084	-1.39607	0.670669	-0.710635	0.324166	0.653915	-1.38148	-0.753664
GO:0016773	-6.67517	-1.53689	-3.64586	-3.91486	1.91479	1.94618	-0.56896	1.51691	0.390668	0.121424	-0.765751	1.74077	-0.789729
GO:0042623	-2.0962	-6.08597	-6.11757	-1.33782	1.74613	-0.702503	0.533173	1.11515	-0.402441	0.914531	1.62094	1.17238	-0.80335
GO:0043650	-5.1313	1.00413	0.798023	0.357417	-1.47104	0.75672	-5.25636	0.90941	-5.39947	2.55498	1.08116	-0.0922148	-0.824045
GO:0071822	-6.00688	-5.13359	-1.25736	0.594146	0.402363	0.960831	2.05913	-1.15528	0.142437	1.36784	-1.16745	-0.759227	-0.829421
GO:0052572	-4.91549	0.840905	-4.09875	1.15548	2.07265	2.36752	-0.791909	-5.10629	-0.613918	0.78168	-0.800659	-1.00577	-0.842879
GO:0052564	-4.91549	0.840905	-4.09875	1.15548	2.07265	2.36752	-0.791909	-5.10629	-0.613918	0.78168	-0.800659	-1.00577	-0.842879
GO:0052200	-4.91549	0.840905	-4.09875	1.15548	2.07265	2.36752	-0.791909	-5.10629	-0.613918	0.78168	-0.800659	-1.00577	-0.842879
GO:0052173	-4.91549	0.840905	-4.09875	1.15548	2.07265	2.36752	-0.791909	-5.10629	-0.613918	0.78168	-0.800659	-1.00577	-0.842879
GO:0065008	-6.85382	-4.56655	-2.40959	-1.71393	1.38185	0.833411	0.363956	0.604202	-0.178129	1.17547	0.608221	0.637109	-0.843149
GO:0006464	-7.1687	-4.46395	1.80554	-5.18127	1.6582	1.39024	1.7732	1.42386	-0.622401	-0.41931	-0.487346	-0.127094	-0.868253
GO:0036211	-7.1687	-4.46395	1.80554	-5.18127	1.6582	1.39024	1.7732	1.42386	-0.622401	-0.41931	-0.487346	-0.127094	-0.868253
GO:0016741	-0.407905	-4.75228	-5.10818	-5.72349	0.962468	1.48059	1.65244	2.12812	-1.86113	2.01029	-0.893796	0.056745	-0.871343
GO:0075136	-4.91549	0.66262	-4.28123	1.02815	2.07265	2.36752	-0.791909	-5.10629	-0.663084	0.78168	-0.800659	-1.15832	-0.900363
GO:0008324	-1.53796	-4.46395	-2.87343	2.11671	0.716221	-8.25421	-2.05886	1.12866	1.43929	1.09439	1.00761	0.830875	-0.904555
GO:0005576	-7.49801	0.375896	-6.16539	-0.113162	-1.88402	0.740183	0.0646787	1.2099	0.721202	0.539223	-0.116076	0.939773	-0.93215
GO:0008610	-7.24077	-5.26198	-0.64835	1.21421	1.94148	1.24125	1.39211	0.625297	-5.70767	0.739733	-0.0870907	0.403899	-0.94899
GO:0001510	-5.63427	-4.56655	-4.44328	0.3869	0.154673	2.11202	2.76233	2.26725	-4.60677	0.844416	-0.913537	0.056745	-0.965006
GO:0042493	-6.49121	0.667112	-4.09875	-0.669212	1.15368	-2.76338	-1.4869	-0.206766	-0.684388	-0.926548	1.19156	2.56926	-0.978796
GO:0065003	-6.21087	-5.37999	-1.63267	0.565878	0.0191276	0.6083	1.8885	-1.58763	0.604149	0.677227	-0.449326	-1.04165	-0.994913
GO:0016820	-1.76542	-5.63906	-5.66563	-1.85433	1.79006	-2.46525	0.366194	0.447653	-0.336205	1.04562	1.75977	0.153114	-1.01362
GO:0042626	-1.76542	-5.63906	-5.66563	-1.85433	1.79006	-2.46525	0.366194	0.447653	-0.336205	1.04562	1.75977	0.153114	-1.01362
GO:0016853	-7.27552	-0.823136	-5.73036	0.0808238	2.21225	0.868495	2.11928	-1.01654	-5.8261	1.47388	0.222622	1.44059	-1.02114
GO:0043492	-1.78534	-5.63906	-5.66563	-1.85433	1.79006	-2.48885	0.366194	0.450488	-0.336205	1.03764	1.71093	0.153114	-1.02175
GO:0043933	-6.34701	-5.63906	-1.81886	0.333411	-0.240365	0.695132	1.64238	-1.34177	0.339638	1.06224	-0.575884	-0.839506	-1.0608
GO:0015075	-2.08818	-4.9928	-3.30636	2.26115	0.606409	-8.65517	-0.805864	0.745703	0.987587	0.901181	0.638391	0.755928	-1.07934
GO:0015405	-1.88109	-5.63906	-5.69836	-1.87625	1.73783	-2.50746	0.111623	0.351149	-0.336205	1.05212	1.57643	0.153114	-1.07968
GO:0015399	-1.92671	-5.63906	-5.69836	-1.87625	1.73783	-2.53494	0.0752074	0.333688	-0.336205	1.03315	1.56984	0.153114	-1.09239
GO:0019318	-5.8013	1.38408	-4.36452	-3.79784	1.95554	-0.864481	1.2426	-0.637718	-3.84241	1.36013	-0.301514	0.245803	-1.11847
GO:0000003	4.96493	-0.650105	-3.64586	-3.91486	0.637306	-6.16853	-1.32868	-2.65611	2.20934	0.343788	-6.44027	3.16225	-1.1239
GO:0006310	-7.49801	-4.83694	-0.410323	-1.81668	1.24637	0.858799	0.535851	0.382042	-5.3608	1.14524	0.71581	0.57631	-1.20519
GO:0032561	0.622521	-4.66237	-5.79235	-0.65738	0.657317	-5.95994	-0.12871	1.82727	-4.90389	-0.410497	2.38699	2.51077	-1.20919
GO:0019001	0.571511	-4.66237	-5.79235	-0.65738	0.657317	-6.00896	-0.12871	1.82727	-4.90389	-0.410497	2.38699	2.51077	-1.21753
GO:0008135	2.04882	-2.24494	-0.365286	1.261	-4.43084	-0.639589	0.341801	0.660807	-4.46843	0.977406	-5.72541	-2.29962	-1.24036
GO:0009260	-5.73678	-5.13359	-5.63216	1.36731	0.959381	0.595904	-0.103498	1.83579	-1.69035	-0.512655	-1.78602	0.932546	-1.24201
GO:0046390	-5.7694	-5.13359	-5.63216	1.36731	0.959381	0.533687	-0.103498	1.81711	-1.69035	-0.529966	-1.8319	0.932546	-1.25674
GO:0009408	0.733464	-1.58862	-4.28123	-4.46858	2.72801	1.23748	2.3009	-0.26529	-5.00754	-1.58309	-6.8516	1.88804	-1.26317
GO:0006364	-5.73678	-5.0649	-4.28123	-4.92532	1.24065	1.69873	2.57993	2.12706	-0.323934	-0.0498813	-2.38739	-0.0838917	-1.26725
GO:0016072	-5.73678	-5.0649	-4.28123	-4.92532	1.24065	1.69873	2.57993	2.12706	-0.323934	-0.0498813	-2.38739	-0.0838917	-1.26725
GO:0003677	-7.62952	-5.13359	-5.24688	-0.565782	1.3062	0.166851	0.588761	1.40511	-1.55878	1.10979	-0.0711126	0.384082	-1.27041
GO:0016747	-6.32519	-0.28024	0.196882	1.74278	1.46583	-7.02345	1.97516	-1.55913	-1.93953	-0.40752	0.782891	-4.10519	-1.28973
GO:0072528	-5.1313	2.50611	-5.00778	-5.13356	2.07941	0.59208	-4.86743	2.20861	-0.684388	3.32421	-1.32291	-4.42866	-1.32213
GO:0009165	-6.54889	-5.89946	-6.18873	0.90939	0.904635	-0.107751	0.288666	1.21813	-2.21654	1.86771	-1.24906	1.02358	-1.33319
GO:1901293	-6.54889	-5.89946	-6.18873	0.90939	0.904635	-0.107751	0.288666	1.21813	-2.21654	1.86771	-1.24906	1.02358	-1.33319
GO:0016866	-5.86307	0.274369	-4.44328	1.07104	0.985389	-5.88314	0.733395	-1.32382	-4.84915	1.71698	1.38639	0.155157	-1.33665
GO:0072527	-6.13769	2.32783	-5.2021	-5.39882	1.82845	0.413168	-2.4478	1.91302	-0.756674	1.93194	0.0571395	-4.75192	-1.35196
GO:0008649	-5.22822	-4.10388	-3.77304	-4.54331	0.521731	2.25523	3.09504	2.58156	-4.39396	0.390196	-2.0021	-1.05843	-1.35493
GO:0031167	-5.22822	-4.10388	-3.77304	-4.54331	0.521731	2.25523	3.09504	2.58156	-4.39396	0.390196	-2.0021	-1.05843	-1.35493
GO:0008173	-5.56167	-4.35356	-4.28123	-4.98025	0.238145	2.1971	2.83861	2.31718	-4.53925	0.903417	-1.41007	0.31474	-1.35974
GO:0031324	-0.423269	-4.35356	-0.880826	-0.515678	0.235867	-7.10483	1.05742	2.18766	2.84278	0.260556	-8.14721	-1.67944	-1.37671
GO:0009295	-4.91549	-4.23408	-3.77304	-0.381965	2.2152	1.94025	0.211922	-5.4388	-0.772474	1.68035	-5.91476	2.83651	-1.37887
GO:0010605	-0.468411	-4.23408	-0.880826	-0.515678	0.0702656	-7.16028	1.0006	2.12554	2.71093	0.238114	-8.22119	-1.38148	-1.39304
GO:0009892	-0.483153	-4.35356	-0.880826	-0.515678	0.0702656	-7.16028	0.973006	2.11543	2.84278	0.23071	-8.22633	-1.67944	-1.42226
GO:0042254	-6.1625	-5.73109	-5.2021	-5.39882	1.20015	1.22364	2.27256	1.68847	0.137862	-0.151451	-0.785382	-0.180182	-1.42407
GO:0022613	-6.18689	-5.73109	-5.2021	-5.39882	1.17598	1.20925	2.21002	1.60845	0.0809879	-0.164901	-0.797477	-0.180182	-1.44806
GO:0048523	-0.540671	-4.35356	-0.981473	-0.594477	0.0880835	-7.16028	0.793303	2.08555	2.84278	0.165824	-8.38197	-1.67944	-1.47636
GO:0004812	-5.08029	-4.56655	3.13835	1.37621	1.81906	-2.089	-5.16849	-5.32289	-4.39396	1.9646	-0.0390496	0.452251	-1.49248
GO:0016876	-5.08029	-4.56655	3.13835	1.37621	1.81906	-2.089	-5.16849	-5.32289	-4.39396	1.9646	-0.0390496	0.452251	-1.49248
GO:0016875	-5.08029	-4.56655	3.13835	1.37621	1.81906	-2.089	-5.16849	-5.32289	-4.39396	1.9646	-0.0390496	0.452251	-1.49248
GO:0043039	-5.18057	-4.46395	3.13835	1.37621	1.8669	-2.06549	-5.29837	-5.58018	-4.23242	1.9646	-0.098852	0.638156	-1.49463
GO:0006418	-5.18057	-4.46395	3.13835	1.37621	1.8669	-2.06549	-5.29837	-5.58018	-4.23242	1.9646	-0.098852	0.638156	-1.49463
GO:0043038	-5.22822	-4.46395	3.13835	1.37621	1.8669	-2.1794	-5.29837	-5.61346	-4.23242	1.9646	-0.118249	0.618456	-1.51413
GO:0009266	0.245117	-2.10681	-5.24688	-5.62309	2.46661	0.637368	1.58333	-0.819869	-0.517544	-2.27741	-7.37907	0.854731	-1.51529
GO:0000154	-5.52395	-4.56655	-4.28123	-4.92532	1.42118	1.89182	2.73483	2.27116	-4.95664	0.102402	-2.22485	-0.161152	-1.51819
GO:0022890	-6.43116	-4.10388	-2.54835	-0.432032	0.208617	-7.99082	-2.48037	1.66595	1.04116	0.299103	1.46386	1.05098	-1.52141
GO:0005525	1.11216	-4.23408	-5.73036	-0.320006	-1.09356	-5.52722	-4.33371	1.80892	-4.14433	-0.922943	3.06136	0.85733	-1.6222
GO:0048519	-0.725792	-4.35356	-0.981473	-0.594477	-0.0468244	-7.27528	0.67735	1.95365	2.04022	0.0589667	-8.61971	-1.77706	-1.637
GO:0006164	-5.40453	-4.91696	-5.29032	1.76495	0.729847	-0.453184	0.313277	1.91302	-4.79226	0.102402	-5.86315	1.30412	-1.71606
GO:0009152	-5.31906	-4.83694	-5.15589	1.80713	0.729847	-0.354774	0.350915	2.19691	-4.73303	-1.72084	-5.78209	1.30412	-1.79281
GO:0072522	-5.52395	-5.13359	-5.33251	1.72397	0.641259	-0.52736	0.276594	1.85471	-4.90389	0.00536272	-6.27227	1.07597	-1.84298
GO:0006996	-4.79416	-4.35356	-4.44328	-4.38978	-0.0461967	-5.49319	-0.0998314	-1.9709	0.562338	0.108614	0.310886	2.28814	-1.86008
GO:0046129	-4.8561	-4.46395	-4.19286	2.35552	-5.10769	-5.30987	0.957909	0.794616	-4.31544	0.616495	-5.08035	1.57511	-2.25222
GO:0042451	-4.8561	-4.46395	-4.19286	2.35552	-5.10769	-5.30987	0.957909	0.794616	-4.31544	0.616495	-5.08035	1.57511	-2.25222
GO:0042651	-4.07015	0.840905	-4.09875	0.60797	-0.808666	-3.55281	-3.61706	-3.95296	-3.72591	-4.31827	-4.40058	-1.00577	-2.67517
GO:0005515	-6.38969	-2.10681	-4.89993	-0.531835	-2.1906	-0.920663	1.0258	0.310224	-0.000351054	-6.70456	-7.51939	-2.32139	-2.68743
GO:0003924	-4.59065	-4.35356	-5.69836	-0.441387	1.32716	-5.14437	-4.41224	-4.90612	-4.79226	-0.804068	2.94867	-1.83866	-2.72549
GO:0006184	-4.66172	-4.35356	-5.69836	-0.441387	1.32716	-5.30987	-4.55755	-5.00967	-4.79226	-0.84479	2.62617	-1.83866	-2.79621
GO:0046039	-4.66172	-4.35356	-5.69836	-0.441387	1.32716	-5.34844	-4.55755	-5.00967	-4.79226	-0.84479	2.62617	-1.83866	-2.79942
GO:0009579	-4.17098	0.66262	-4.28123	0.519549	-1.09356	-3.55281	-3.61706	-4.05324	-3.95021	-4.53036	-4.47117	-1.15832	-2.80806
GO:0044436	-4.17098	0.66262	-4.28123	0.519549	-1.09356	-3.55281	-3.61706	-4.05324	-3.95021	-4.53036	-4.47117	-1.15832	-2.80806
GO:0034357	-4.17098	0.66262	-4.28123	0.519549	-1.09356	-3.55281	-3.61706	-4.05324	-3.95021	-4.53036	-4.47117	-1.15832	-2.80806
GO:1901069	-4.72946	-4.35356	-5.69836	-0.441387	1.32716	-5.30987	-4.55755	-5.00967	-4.79226	-0.84479	2.41169	-1.83866	-2.81973
GO:0009124	-4.8561	-4.46395	-3.77304	-4.21803	-1.82354	-5.00649	-4.81055	0.578023	-4.23242	3.26753	-5.32878	0.409054	-2.85486
GO:0034622	-5.08029	-4.10388	-4.65677	-4.38978	-2.19618	-6.74769	-4.86743	-3.15678	0.8212	0.548192	0.181261	-1.05843	-2.89221
GO:0071826	-4.26523	-4.10388	-4.36452	-3.79784	-2.26758	-5.00649	-4.33371	-5.00967	0.811966	-4.97887	1.00421	-0.10845	-3.03501
GO:1901068	-4.91549	-4.66237	-5.79235	-0.401462	0.925718	-5.65585	-4.81055	-5.2401	-4.95664	-1.13484	2.2922	-2.11257	-3.03869
GO:0044445	-4.91549	-4.66237	-4.36452	-4.61438	-4.93555	-5.27024	-4.92217	0.174993	0.417042	0.694648	-5.168	0.463326	-3.09189
GO:0005840	-4.79416	-4.83694	-4.72148	-4.46858	-4.80832	-4.95744	-5.02578	0.268491	0.0524023	-5.02628	0.488719	0.350481	-3.12324
GO:0005198	-6.65779	-6.21986	-1.66935	-2.25343	-7.62161	-7.2853	-0.865698	0.0848346	1.35864	0.236659	-7.08384	0.434906	-3.12849
GO:0022626	-4.43708	-4.56655	-4.19286	-4.38978	-4.5146	-4.68357	-4.41224	0.591895	0.811966	-4.24004	-4.32635	0.359969	-3.1666
GO:0015935	-4.07015	-4.23408	-3.77304	-4.02313	-4.03702	-4.26699	-3.86047	0.856326	-3.84241	-3.87623	-3.98412	0.744745	-3.19721
GO:0022627	-4.07015	-4.23408	-3.77304	-4.02313	-4.03702	-4.26699	-3.86047	0.856326	-3.84241	-3.87623	-3.98412	0.744745	-3.19721
GO:0044391	-4.51591	-4.66237	-4.28123	-4.46858	-4.59378	-4.74266	-4.55755	0.532715	0.640854	-4.31827	-4.40058	0.312497	-3.25457
GO:0030529	-5.08029	-4.91696	-4.78343	-4.54331	-5.10769	-5.42263	-5.25636	-0.0739061	-0.000346137	-5.35814	0.131756	0.245803	-3.34712
GO:0009156	-4.66172	-4.10388	-3.77304	-4.21803	-1.77041	-4.95744	-4.55755	0.891241	-4.14433	0.655043	-4.72339	-4.86337	-3.35224
GO:0003735	-6.034	-6.18751	-5.93672	-6.14232	-6.17337	-6.10229	-0.976901	-0.609226	1.4047	-5.88104	-6.01277	-0.616249	-4.10564

[truncated: 7 more sheets: Acc_GO_pvals, Unique_GO_LORs, Unique_GO_pvals, Conserved_COG_LORs, Conserved_COG_pvals, Diverse_COG_LORs, Diverse_COG_pvals]
