# Supplementary material for: Comparative pangenomics: analysis of 12 microbial pathogen pangenomes reveals conserved global structures of genetic and functional diversity
Source: BMC Genomics. 2022 Jan 4;23:7. doi: 10.1186/s12864-021-08223-8 (PMC8725406; doi:10.1186/s12864-021-08223-8)
Supplement: Supplementary file 1 — Additional file 1: Figure S1. Phylogenetic tree of selected species and MLST subtype distributions. a) Phylogenetic tree constructed for representative genomes of each species using PATRIC’s Codon Tree service. Genomes are labeled by their name and PATRIC Genome ID. b) Distribution of MLST subtypes for each species’ genome collection. The relative abundance of the top 5 MLST subtypes, all other subtypes, and untyped genomes are shown per species. Figure S2. Evaluation of accuracy of Heaps’ Law at predicting pangenome size, with or without controlling from MLST. a) Example fit of Heaps’ Law to first half of genomes (unbalanced) or MLSTs (MLST balanced) and extrapolation to second half to evaluate pangenome size projection. b-c) Median mean absolute error (MAE) across Heaps’ Law fits for 100 random genome orderings, with or without MLST balancing, for each species in the fitting and extrapolation regions. Dotted lines indicate equal performance between the two methods. Figure S3. Gene frequency distributions by species. Figure S4. Fitted cumulative gene frequency distributions and corresponding core and unique gene frequency thresholds, by species. Observed distributions (solid blue), fitted functions (dashed orange), and the R2 and mean absolute errors (MAE) of the fits are shown. Fitted inflection points (black dot, dashed gray) and frequency thresholds corresponding to core and unique genes (dashed black) are also shown. Figure S5. COG functional group enrichment in the core, accessory, and unique genomes of 12 species. Heatmaps are colored by the log2 odds ratio (LOR) between each COG and the a) core, b) accessory, c) unique genome of each species. COGs are sorted by mean LOR across all species. LOR color scales are symmetric and identical for all plots; four values are outside of the color range: F x E. cloacae (LOR = − 7.5), Q x C. coli (LOR = − 6.0), and K x C. coli (LOR = − 6.9) for accessory genomes; F x E. faecium (LOR = − 5.3) for unique genomes. Starred ce [file 12864_2021_8223_MOESM1_ESM.zip › DatasetS5.csv]

bestOG	cogs	gene_names	tradis_essentiality
05BZ5	O	DNAJ	Non-essential
05BZA	G	PGK	Essential
05BZQ	I	PGSA	Essential
05C07	J	ILES	Essential
05C12	F	PURD	Non-essential
05C1H	S	MNME	Non-essential
05C1M	F	CARA	Non-essential
05C22	J	THRS	Essential
05C25	L	PRIA	Non-essential
05C2M	L	POLA	Non-essential
05C2N	J	RLMB	Non-essential
05C2R	L	RECJ	Non-essential
05C31	J	TRPS	Essential
05C3B	M	LGT	Essential
05C3F	U	LEPB2;LEPB	Essential
05C3G	J	YCHF	Non-essential
05C3J	E	NIFS;ISCS	Essential
05C40	K	RNR	Non-essential
05C46	M	GLMS	Essential
05C4F	L	RECN	Non-essential
05C4J	C	ATPD	Non-essential
05C64	J	RPLA	Essential
05C65	E	GLYA	Essential
05C6H	C	ACKA	Non-essential
05C6U	J	TGT	Non-essential
05C70	G	ENO	Essential
05C73	L	TOPA	Essential
05C77	L	LIGA	Essential
05C8K	J	PRFA	Essential
05C8N	J	CYSS	Essential
05C91	F	PURA	Non-essential
05C9M	J	ASPS	Essential
05CA4	J	VALS	Essential
05CAE	J	FMT	Essential
05CAJ	M	GLMU	Essential
05CB9	U	FFH	Essential
05CBA	F	PURF	Non-essential
05CC8	F	ADK	Essential
05CCJ	J	MNMA	Essential
05CCW	L	UVRB	Non-essential
05CDF	M	MURA	Essential
05CDG	C	ATPA	Non-essential
05CDK	D	FTSZ	Essential
05CDU	L	DNAB	Essential
05CDY	K	YEEN;YRBC;YEBC	Non-essential
05CE9	J	RPSB	Essential
05CFD	J	RPLB	Essential
05CGG	U	SECY	Essential
05CGR	J	SERS	Essential
05CHN	O	CLPX	Non-essential
05CHV	K	NUSA	Essential
05CI3	T	TYPA	Non-essential
05CI4	L	DNAA	Essential
05CII	L	UVRC	Non-essential
05CIM	J	ALAS	Essential
05CIT	D	FTSA	Essential
05CJS	H	COABC	Essential
05CKE	J	RPSC	Essential
05CKH	J	METG	Essential
05CKJ	L	RUVB	Non-essential
05CM0	F	GUAA	Essential
05CMY	E	AROA	Non-essential
05CN0	H	FOLD	Essential
05CP4	F	GUAC;GUAB	Non-essential
05CP7	G	TPIA	Non-essential
05CPF	M	DDL	Non-essential
05CPH	H	METK	Essential
05CPM	O	GCP	Essential
05CPY	M	MRAY	Essential
05CR3	I	UPPS	Essential
05CSF	C	GPSA	Essential
05CSM	L	NTH	Non-essential
05CSS	J	PHES	Essential
05CTB	H	ISPA	Essential
05CTF	K	RPOA	Essential
05CU0	G	RSMI	Non-essential
05CU6	F	CARB	Non-essential
05CU7	J	TSF	Essential
05CV1	G	TKT;TKTA	Essential
05CW6	J	RPLE	Essential
05CWR	K, T	RELA;SPOT	Non-essential
05CWT	M	ERA	Essential
05CXB	F	PURM	Non-essential
05CXT	F	PYRB	Non-essential
05CZ5	F	UPP	Non-essential
05CZ8	L	DNAN	Essential
05D0T	J	TRUB	Non-essential
05D10	E	AROC	Non-essential
05D1H	L	RARA	Non-essential
05D1X	J	RSMA	Non-essential
05D27	K	RPOC	Essential
05D49	E	AROB	Non-essential
05D4J	J	CCA	Essential
05D5S	L	UNG	Non-essential
05D6X	J	TRMD	Essential
05D7W	E	CYSE	Non-essential
05DA0	J	TYRS	Essential
05DC1	F	PURH	Non-essential
05DFA	F	YLME;YGGS	Non-essential
05DI7	J	TRUA	Non-essential
05DJV	G	RPE	Essential
05DKX	J	MIAA	Non-essential
05DKZ	F	DER	Essential
05DNJ	O	RADA	Non-essential
05DPM	H	FOLC	Essential
05DTN	H	RIBF	Essential
05DVQ	M	MURG	Essential
05DVS	L	XSEA	Non-essential
05DWR	V	UPPP	Non-essential
05E2N	J	QUEA	Non-essential
05E2X	E	AROE	Non-essential
05E5V	K	NUSG	Essential
05EEE	J	RPLC	Essential
05EQY	J	PRMC	Essential
05F03	M	MURI	Essential
05F3K	L	RECR	Non-essential
05F59	J	PRMA	Non-essential
05F8V	L	TATD;YCFH	Non-essential
05G6W	J	RPSD	Essential
05II7	E	PROC	Non-essential
05J80	C	ATPG	Non-essential
05K46	J	RPMA	Essential
05K5M	J	RPSP	Essential
05K5Y	O	GROS	Essential
05K77	J	RPSO	Essential
05K7D	S	RIMP	Non-essential
05K7S	J	RPSS	Essential
05K87	J	RPSQ	Essential
05K9Q	J	RPLI	Non-essential
05KA4	L	RUVA	Non-essential
05KAR	J	RPLX	Essential
05KBC	J	RPLL	Essential
05KM4	I	ACCB	Essential
05VH8	J	RPSR	Essential
05WHM	S	ENGB	Essential
06EG9	F	PYRF	Non-essential
07EEN	M	MURE	Essential
07QJF	G	GLMM	Essential
07QTG	I	ACCD	Essential
08R5J	J	RPLF	Essential
08RA9	J	RPSE	Essential
08UGX	F	NDK	Non-essential
08UH2	L	RNHB	Non-essential
08UHA	F	GMK	Essential
08UHY	J	RPSG	Essential
08UIK	J	RPLK	Essential
08UIQ	J	TRML	Non-essential
08UJY	J	RPSH	Essential
08UKE	J	RPSL	Essential
08UKH	K	GREA	Non-essential
08UM5	J	RPLM	Essential
08UM6	F	PURE	Non-essential
08UMI	P	SFBC;METI	Non-essential
08UNN	J	RPLN	Essential
08UXA	S	RLMH	Non-essential
08V3E	F	PURN	Non-essential
08VCV	J	FRR	Essential
08VZM	J	RPLJ	Essential
08YXN	I	FABZ	Essential
08YY1	J	RPLS	Essential
08YZX	J	RPLT	Essential
08Z04	J	RPSM	Essential
08Z10	J	RPSJ	Essential
08ZDX	J	RPSF	Essential
08ZEF	H	COAD	Essential
08ZMD	F	TMK	Essential
08ZQD	H	COAE	Essential
08ZT0	J	RPLQ	Essential
