# Supplementary material for: Comparative pangenomics: analysis of 12 microbial pathogen pangenomes reveals conserved global structures of genetic and functional diversity
Source: BMC Genomics. 2022 Jan 4;23:7. doi: 10.1186/s12864-021-08223-8 (PMC8725406; doi:10.1186/s12864-021-08223-8)
Supplement: Supplementary file 1 — Additional file 1: Figure S1. Phylogenetic tree of selected species and MLST subtype distributions. a) Phylogenetic tree constructed for representative genomes of each species using PATRIC’s Codon Tree service. Genomes are labeled by their name and PATRIC Genome ID. b) Distribution of MLST subtypes for each species’ genome collection. The relative abundance of the top 5 MLST subtypes, all other subtypes, and untyped genomes are shown per species. Figure S2. Evaluation of accuracy of Heaps’ Law at predicting pangenome size, with or without controlling from MLST. a) Example fit of Heaps’ Law to first half of genomes (unbalanced) or MLSTs (MLST balanced) and extrapolation to second half to evaluate pangenome size projection. b-c) Median mean absolute error (MAE) across Heaps’ Law fits for 100 random genome orderings, with or without MLST balancing, for each species in the fitting and extrapolation regions. Dotted lines indicate equal performance between the two methods. Figure S3. Gene frequency distributions by species. Figure S4. Fitted cumulative gene frequency distributions and corresponding core and unique gene frequency thresholds, by species. Observed distributions (solid blue), fitted functions (dashed orange), and the R2 and mean absolute errors (MAE) of the fits are shown. Fitted inflection points (black dot, dashed gray) and frequency thresholds corresponding to core and unique genes (dashed black) are also shown. Figure S5. COG functional group enrichment in the core, accessory, and unique genomes of 12 species. Heatmaps are colored by the log2 odds ratio (LOR) between each COG and the a) core, b) accessory, c) unique genome of each species. COGs are sorted by mean LOR across all species. LOR color scales are symmetric and identical for all plots; four values are outside of the color range: F x E. cloacae (LOR = − 7.5), Q x C. coli (LOR = − 6.0), and K x C. coli (LOR = − 6.9) for accessory genomes; F x E. faecium (LOR = − 5.3) for unique genomes. Starred ce [file 12864_2021_8223_MOESM1_ESM.zip › DatasetS6.xlsx]

## Sheet: Summary
Sheet: domain_summary: Summaries of multispecies wide mutation enrichment/depletion of individual domains relative to their parent genes
Column	Column Description
bestOG|gene|domain	Each analyzed (gene, domain) pair, described by the gene’s eggNOG ortholog group ID, predicted gene name, and InterPro accession ID of the domain
pval	Bootstrap test p-value for significant mutation enrichment/depletion across 12 species (mean domain entropy percentile across species)
bh_thresh	Benjamini-Hochberg corrected significance thresholds (FDR < 0.05)
bh_sig	Benjamini-Hochberg corrected significance calls
mean_entropy_percentile	Mean domain entropy percentile across 12 species
diversity_type	“conserved” if entropy percentile is lower than expected (mutation depleted), “diverse” if higher (mutation enriched)
domain_description	Domain description from InterPro
Sheet: domain_entropy_percentiles: Contains species-specific domain entropy percentiles for each (gene,domain) pair, sorted in the order of domain_summary
Sheet: aars_domain_annot: Additional annotation information for AARS-related domains, sorted by gene
Column	Column Description
bestOG|gene|domain	Each analyzed (gene, domain) pair, described by the gene’s eggNOG ortholog group ID, predicted gene name, and InterPro accession ID of domain
function_category	Functional category assigned between editing, tRNA binding, anticodon binding, (non-editing) catalytic, and other
function_inference	Comments on assignment of functional category to each domain. Assignments requiring evidence beyond InterPro descriptions are highlighted blue.
major_overlaps	Comments on domains removed from figures due to >95% overlap with another domain, highlighted yellow. Reported domains among overlaps are marked “representative”
domain_description	Domain description from InterPro

## Sheet: domain_summary
bestOG|gene|domain	pval	bh_thresh	bh_sig	mean_entropy_percentile	diversity_type	domain_description
05CXB|PURM|IPR036921	0	0.000112867	True	10.5902	conserved	PurM-like, N-terminal domain superfamily
05CKH|METG|IPR023458	0	0.000225734	True	8.05854	conserved	Methionine-tRNA ligase, type 1
05KBC|RPLL|IPR014719	0	0.0003386	True	9.75382	conserved	Ribosomal protein L7/L12, C-terminal/adaptor protein ClpS-like
05CJS|COABC|IPR003382	0	0.000451467	True	12.5547	conserved	Flavoprotein
05KBC|RPLL|IPR013823	0	0.000564334	True	10.5349	conserved	Ribosomal protein L7/L12, C-terminal
05CM0|GUAA|IPR001674	0	0.000677201	True	11.8735	conserved	GMP synthase, C-terminal
05CKH|METG|IPR015413	2e-06	0.000790068	True	15.3572	conserved	Methionyl/Leucyl tRNA synthetase
05C3G|YCHF|IPR006073	2e-06	0.000902935	True	15.2798	conserved	GTP binding domain
05CXB|PURM|IPR036676	4e-06	0.0010158	True	86.0047	diverse	PurM-like, C-terminal domain superfamily
05C25|PRIA|IPR042115	1.2e-05	0.00112867	True	84.3858	diverse	Primosomal protein N', 3' DNA-binding domain superfamily
05CKH|METG|IPR014729	1.6e-05	0.00124153	True	17.0657	conserved	Rossmann-like alpha/beta/alpha sandwich fold
05C22|THRS|IPR033728	1.8e-05	0.0013544	True	17.3036	conserved	Threonine-tRNA ligase catalytic core domain
05C25|PRIA|IPR041222	1.8e-05	0.00146727	True	83.7964	diverse	Primosomal protein N', 3' DNA-binding domain
05D27|RPOC|IPR006592	2.6e-05	0.00158014	True	17.5089	conserved	RNA polymerase, N-terminal
05D1H|RARA|IPR003593	2.6e-05	0.001693	True	17.5204	conserved	AAA+ ATPase domain
07QJF|GLMM|IPR036900	3.4e-05	0.00180587	True	82.71	diverse	Alpha-D-phosphohexomutase, C-terminal domain superfamily
05CWT|ERA|IPR006073	4.8e-05	0.00191874	True	18.6204	conserved	GTP binding domain
05CXB|PURM|IPR010918	6.8e-05	0.0020316	True	81.4117	diverse	PurM-like, C-terminal domain
05C77|LIGA|IPR013839	9e-05	0.00214447	True	81.0362	diverse	NAD-dependent DNA ligase, adenylation
05CW6|RPLE|IPR031309	0.0001	0.00225734	True	19.4657	conserved	Ribosomal protein L5, C-terminal
05C25|PRIA|IPR011545	0.00013	0.0023702	True	19.77	conserved	DEAD/DEAH box helicase domain
05CA4|VALS|IPR001412	0.00013	0.00248307	True	19.7577	conserved	Aminoacyl-tRNA synthetase, class I, conserved site
05D1H|RARA|IPR003959	0.00013	0.00259594	True	19.7714	conserved	ATPase, AAA-type, core
05C77|LIGA|IPR033136	0.000172	0.0027088	True	20.1178	conserved	NAD-dependent DNA ligase, conserved site
05C3G|YCHF|IPR031167	0.000182	0.00282167	True	20.1815	conserved	OBG-type guanine nucleotide-binding (G) domain
05C73|TOPA|IPR013825	0.000186	0.00293454	True	79.8196	diverse	DNA topoisomerase, type IA, central region, subdomain 2
05C22|THRS|IPR018163	0.000258	0.0030474	True	79.1344	diverse	Threonyl/alanyl tRNA synthetase, class II-like, putative editing domain superfamily
05C22|THRS|IPR006195	0.000308	0.00316027	True	21.234	conserved	Aminoacyl-tRNA synthetase, class II
05C12|PURD|IPR020559	0.000324	0.00327314	True	21.3792	conserved	Phosphoribosylglycinamide synthetase, conserved site
05F3K|RECR|IPR034137	0.000326	0.003386	True	21.3881	conserved	RecR, TOPRIM domain
05C2N|RLMB|IPR001537	0.000374	0.00349887	True	21.7066	conserved	tRNA/rRNA methyltransferase, SpoU type
05EQY|PRMC|IPR002052	0.000414	0.00361174	True	21.9169	conserved	DNA methylase, N-6 adenine-specific, conserved site
05CIM|ALAS|IPR009000	0.000422	0.0037246	True	78.0724	diverse	Translation protein, beta-barrel domain superfamily
05CU0|RSMI|IPR018063	0.000432	0.00383747	True	22.0004	conserved	SAM-dependent methyltransferase RsmI, conserved site
05C22|THRS|IPR002314	0.000434	0.00395034	True	22.0101	conserved	Aminoacyl-tRNA synthetase, class II (G/ P/ S/T)
05C46|GLMS|IPR035466	0.000434	0.00406321	True	22.0108	conserved	GlmS/AgaS, SIS domain 1
05D27|RPOC|IPR000722	0.000498	0.00417607	True	22.2501	conserved	RNA polymerase, alpha subunit
05C4J|ATPD|IPR004100	0.000556	0.00428894	True	77.5565	diverse	ATPase, F1/V1/A1 complex, alpha/beta subunit, N-terminal domain
07EEN|MURE|IPR004101	0.000604	0.00440181	True	22.5527	conserved	Mur ligase, C-terminal
05CJS|COABC|IPR036551	0.00063	0.00451467	True	22.6381	conserved	Flavin prenyltransferase-like
05CKH|METG|IPR009080	0.000632	0.00462754	True	77.3473	diverse	Aminoacyl-tRNA synthetase, class Ia, anticodon-binding
05C4J|ATPD|IPR036121	0.000648	0.00474041	True	77.2423	diverse	ATPase, F1/V1/A1 complex, alpha/beta subunit, N-terminal domain superfamily
05CXB|PURM|IPR016188	0.000804	0.00485327	True	23.1495	conserved	PurM-like, N-terminal domain
05C70|ENO|IPR036849	0.001056	0.00496614	True	23.6849	conserved	Enolase-like, C-terminal domain superfamily
05F03|MURI|IPR033134	0.001072	0.00507901	True	23.7151	conserved	Asp/Glu racemase, active site 2
05C40|RNR|IPR040476	0.001138	0.00519187	True	23.8426	conserved	RNase II/RNase R, cold shock domain
05CKJ|RUVB|IPR041445	0.00114	0.00530474	True	76.118	diverse	RuvB, AAA lid domain
05CAE|FMT|IPR002376	0.001732	0.00541761	True	24.69	conserved	Formyl transferase, N-terminal
05C40|RNR|IPR022966	0.00176	0.00553047	True	24.732	conserved	Ribonuclease II/R, conserved site
05C25|PRIA|IPR027417	0.001916	0.00564334	True	24.9108	conserved	P-loop containing nucleoside triphosphate hydrolase
05C07|ILES|IPR001412	0.002092	0.00575621	True	25.1037	conserved	Aminoacyl-tRNA synthetase, class I, conserved site
05CKH|METG|IPR014758	0.00235	0.00586907	True	25.355	conserved	Methionyl-tRNA synthetase
05CDG|ATPA|IPR000793	0.002366	0.00598194	True	74.6595	diverse	ATP synthase, alpha subunit, C-terminal
05C3G|YCHF|IPR041706	0.00241	0.00609481	True	25.4121	conserved	YchF, N-terminal
05C8N|CYSS|IPR032678	0.002494	0.00620767	True	25.4861	conserved	tRNA synthetases class I, catalytic domain
05F3K|RECR|IPR015967	0.002598	0.00632054	True	74.4803	diverse	Recombination protein RecR, conserved site
05CU6|CARB|IPR036897	0.002782	0.00643341	True	74.3346	diverse	Carbamoyl-phosphate synthetase, large subunit oligomerisation domain superfamily
05C70|ENO|IPR020810	0.002922	0.00654628	True	25.852	conserved	Enolase, C-terminal TIM barrel domain
05CWT|ERA|IPR005225	0.002976	0.00665914	True	25.893	conserved	Small GTP-binding protein domain
05D27|RPOC|IPR042102	0.00307	0.00677201	True	74.1323	diverse	RNA polymerase Rpb1, domain 3 superfamily
05CDG|ATPA|IPR038376	0.00308	0.00688488	True	74.1256	diverse	ATP synthase, alpha subunit, C-terminal domain superfamily
05F03|MURI|IPR018187	0.003606	0.00699774	True	26.3297	conserved	Asp/Glu racemase, active site 1
05CU7|TSF|IPR036402	0.003668	0.00711061	True	73.7391	diverse	Elongation factor Ts, dimerisation domain superfamily
05C07|ILES|IPR009008	0.003824	0.00722348	True	73.648	diverse	Valyl/Leucyl/Isoleucyl-tRNA synthetase, editing domain
05CAJ|GLMU|IPR038009	0.003934	0.00733634	True	26.5375	conserved	GlmU, C-terminal LbH domain
05CSS|PHES|IPR006195	0.004256	0.00744921	True	26.7133	conserved	Aminoacyl-tRNA synthetase, class II
05C8N|CYSS|IPR014729	0.004394	0.00756208	True	26.7879	conserved	Rossmann-like alpha/beta/alpha sandwich fold
05C2N|RLMB|IPR029028	0.004532	0.00767494	True	26.8585	conserved	Alpha/beta knot methyltransferases
05D4J|CCA|IPR003607	0.00465	0.00778781	True	26.935	conserved	HD/PDEase domain
05C40|RNR|IPR003029	0.005254	0.00790068	True	27.218	conserved	S1 domain
05CKJ|RUVB|IPR003593	0.005422	0.00801354	True	27.2995	conserved	AAA+ ATPase domain
05C4J|ATPD|IPR000194	0.005932	0.00812641	True	27.5131	conserved	ATPase, F1/V1/A1 complex, alpha/beta subunit, nucleotide-binding domain
05D1H|RARA|IPR021886	0.00596	0.00823928	True	27.5286	conserved	MgsA AAA+ ATPase C-terminal
07QJF|GLMM|IPR005843	0.005966	0.00835214	True	72.5663	diverse	Alpha-D-phosphohexomutase, C-terminal
05C40|RNR|IPR022967	0.006054	0.00846501	True	27.569	conserved	RNA-binding domain, S1
05C77|LIGA|IPR012340	0.006298	0.00857788	True	27.6796	conserved	Nucleic acid-binding, OB-fold
05C22|THRS|IPR012676	0.006414	0.00869074	True	72.3844	diverse	TGS-like
07QJF|GLMM|IPR016066	0.006512	0.00880361	True	27.7616	conserved	Alpha-D-phosphohexomutase, conserved site
05D1H|RARA|IPR008921	0.00666	0.00891648	True	27.8274	conserved	DNA polymerase III, clamp loader complex, gamma/delta/delta subunit, C-terminal
05CI4|DNAA|IPR013317	0.00669	0.00902935	True	27.8423	conserved	Chromosomal replication initiator protein DnaA
05D27|RPOC|IPR007080	0.006694	0.00914221	True	27.8442	conserved	RNA polymerase Rpb1, domain 1
05CA4|VALS|IPR009080	0.006942	0.00925508	True	72.1808	diverse	Aminoacyl-tRNA synthetase, class Ia, anticodon-binding
05D4J|CCA|IPR032828	0.007444	0.00936795	True	72.0093	diverse	tRNA nucleotidyltransferase/poly(A) polymerase, RNA and SrmB- binding domain
05CPH|METK|IPR022629	0.00778	0.00948081	True	71.8971	diverse	S-adenosylmethionine synthetase, central domain
05D27|RPOC|IPR007066	0.007818	0.00959368	True	71.8776	diverse	RNA polymerase Rpb1, domain 3
05C22|THRS|IPR004095	0.008458	0.00970655	True	71.6802	diverse	TGS
05CWT|ERA|IPR030388	0.008706	0.00981941	True	28.525	conserved	Era-type guanine nucleotide-binding (G) domain
05CI4|DNAA|IPR027417	0.00942	0.00993228	True	28.7229	conserved	P-loop containing nucleoside triphosphate hydrolase
05CAE|FMT|IPR001555	0.010098	0.0100451	False	28.9121	conserved	Phosphoribosylglycinamide formyltransferase, active site
05CI3|TYPA|IPR009000	0.010302	0.010158	False	71.1476	diverse	Translation protein, beta-barrel domain superfamily
05C12|PURD|IPR020560	0.010406	0.0102709	False	71.1212	diverse	Phosphoribosylglycinamide synthetase, C-domain
05CAJ|GLMU|IPR011004	0.010716	0.0103837	False	29.0913	conserved	Trimeric LpxA-like superfamily
05C91|PURA|IPR033128	0.01095	0.0104966	False	29.1473	conserved	Adenylosuccinate synthase, active site
05CI4|DNAA|IPR038454	0.011142	0.0106095	False	70.9281	diverse	DnaA, N-terminal domain superfamily
05C8N|CYSS|IPR009080	0.011388	0.0107223	False	70.8666	diverse	Aminoacyl-tRNA synthetase, class Ia, anticodon-binding
05F03|MURI|IPR015942	0.011396	0.0108352	False	29.2503	conserved	Asp/Glu/hydantoin racemase
05C22|THRS|IPR012675	0.01141	0.0109481	False	70.859	diverse	Beta-grasp domain superfamily
05C25|PRIA|IPR014001	0.011522	0.0110609	False	29.2864	conserved	Helicase superfamily 1/2, ATP-binding domain
05CA4|VALS|IPR002300	0.012098	0.0111738	False	29.4057	conserved	Aminoacyl-tRNA synthetase, class Ia
05CGR|SERS|IPR042103	0.012144	0.0112867	False	70.6765	diverse	Serine-tRNA synthetase, type1, N-terminal domain superfamily
08UIK|RPLK|IPR036769	0.012234	0.0113995	False	70.6583	diverse	Ribosomal protein L11, C-terminal domain superfamily
05C77|LIGA|IPR004150	0.012326	0.0115124	False	29.4601	conserved	NAD-dependent DNA ligase, OB-fold
05CGR|SERS|IPR010978	0.012352	0.0116253	False	70.6333	diverse	Class I and II aminoacyl-tRNA synthetase, tRNA-binding arm
05C73|TOPA|IPR003601	0.012458	0.0117381	False	29.4906	conserved	DNA topoisomerase, type IA, domain 2
05CHN|CLPX|IPR003959	0.012628	0.011851	False	29.5273	conserved	ATPase, AAA-type, core
05C12|PURD|IPR011054	0.012946	0.0119639	False	70.5077	diverse	Rudiment single hybrid motif
05CHN|CLPX|IPR003593	0.013304	0.0120767	False	29.6797	conserved	AAA+ ATPase domain
05CSS|PHES|IPR010978	0.013588	0.0121896	False	70.3717	diverse	Class I and II aminoacyl-tRNA synthetase, tRNA-binding arm
05CI3|TYPA|IPR031157	0.014114	0.0123025	False	29.8424	conserved	Tr-type G domain, conserved site
08RA9|RPSE|IPR020568	0.014424	0.0124153	False	70.1976	diverse	Ribosomal protein S5 domain 2-type fold
05C12|PURD|IPR037123	0.015474	0.0125282	False	70.0013	diverse	Phosphoribosylglycinamide synthetase, C-domain superfamily
05C07|ILES|IPR009080	0.015594	0.0126411	False	69.9803	diverse	Aminoacyl-tRNA synthetase, class Ia, anticodon-binding
05CKE|RPSC|IPR036419	0.016174	0.012754	False	69.8724	diverse	Ribosomal protein S3, C-terminal domain superfamily
08RA9|RPSE|IPR014721	0.016484	0.0128668	False	69.8206	diverse	Ribosomal protein S5 domain 2-type fold, subgroup
05CKH|METG|IPR029038	0.016624	0.0129797	False	30.303	conserved	Methionyl-tRNA synthetase, Zn-domain
05CI4|DNAA|IPR003593	0.016866	0.0130926	False	30.3405	conserved	AAA+ ATPase domain
08UIK|RPLK|IPR020784	0.016876	0.0132054	False	30.3424	conserved	Ribosomal protein L11, N-terminal
05C12|PURD|IPR020561	0.01707	0.0133183	False	30.3738	conserved	Phosphoribosylglycinamide synthetase, ATP-grasp (A) domain
05C40|RNR|IPR013223	0.01717	0.0134312	False	30.3886	conserved	Ribonuclease B, N-terminal OB domain
05CGR|SERS|IPR015866	0.017878	0.013544	False	69.5943	diverse	Serine-tRNA synthetase, type1, N-terminal
05CAJ|GLMU|IPR018357	0.02003	0.0136569	False	30.8406	conserved	Hexapeptide transferase, conserved site
05C3G|YCHF|IPR023192	0.021328	0.0137698	False	69.0701	diverse	TGS-like domain superfamily
05CSS|PHES|IPR004188	0.021538	0.0138826	False	69.043	diverse	Phenylalanine-tRNA ligase, class II, N-terminal
05CU0|RSMI|IPR035996	0.02239	0.0139955	False	31.1716	conserved	Tetrapyrrole methylase superfamily
05C40|RNR|IPR011129	0.022414	0.0141084	False	31.1765	conserved	Cold shock domain
05CGR|SERS|IPR033729	0.023114	0.0142212	False	31.2681	conserved	Serine-tRNA ligase catalytic core domain
05DNJ|RADA|IPR020588	0.023758	0.0143341	False	68.7333	diverse	DNA recombination and repair protein RecA-like, ATP-binding domain
05D27|RPOC|IPR038120	0.025454	0.014447	False	31.5698	conserved	RNA polymerase Rpb1, funnel domain superfamily
05CSS|PHES|IPR002319	0.02556	0.0145598	False	31.5837	conserved	Phenylalanyl-tRNA synthetase
07EEN|MURE|IPR036615	0.025938	0.0146727	False	31.6254	conserved	Mur ligase, C-terminal domain superfamily
05C12|PURD|IPR011761	0.0262	0.0147856	False	31.6536	conserved	ATP-grasp fold
08RA9|RPSE|IPR005324	0.027738	0.0148984	False	68.2399	diverse	Ribosomal protein S5, C-terminal
05CDU|DNAB|IPR036185	0.028166	0.0150113	False	68.1891	diverse	DNA helicase, DnaB-like, N-terminal domain superfamily
05KBC|RPLL|IPR008932	0.029084	0.0151242	False	68.09	diverse	Ribosomal protein L7/L12, oligomerisation
08RA9|RPSE|IPR013810	0.029424	0.015237	False	32.0092	conserved	Ribosomal protein S5, N-terminal
05CHN|CLPX|IPR019489	0.03036	0.0153499	False	67.9507	diverse	Clp ATPase, C-terminal
05CDU|DNAB|IPR007693	0.031554	0.0154628	False	67.8292	diverse	DNA helicase, DnaB-like, N-terminal
05C9M|ASPS|IPR004364	0.033646	0.0155756	False	32.4248	conserved	Aminoacyl-tRNA synthetase, class II (D/K/N)
05E5V|NUSG|IPR015869	0.033878	0.0156885	False	32.446	conserved	Transcription antitermination protein, NusG, bacteria, conserved site
05C22|THRS|IPR004154	0.03418	0.0158014	False	67.5677	diverse	Anticodon-binding
05D1H|RARA|IPR032423	0.035274	0.0159142	False	67.4611	diverse	AAA C-terminal domain
05C73|TOPA|IPR023406	0.037616	0.0160271	False	32.7841	conserved	DNA topoisomerase, type IA, active site
05C2R|RECJ|IPR041122	0.038178	0.01614	False	67.2119	diverse	RecJ, OB domain
05K7D|RIMP|IPR035956	0.038806	0.0162528	False	67.1535	diverse	RimP, N-terminal domain superfamily
05DC1|PURH|IPR016193	0.041926	0.0163657	False	33.1401	conserved	Cytidine deaminase-like
05CII|UVRC|IPR036876	0.04296	0.0164786	False	66.8132	diverse	UVR domain superfamily
05C4J|ATPD|IPR003593	0.043434	0.0165914	False	33.2572	conserved	AAA+ ATPase domain
05D0T|TRUB|IPR002501	0.044376	0.0167043	False	33.3288	conserved	Pseudouridine synthase II, N-terminal
05C46|GLMS|IPR035490	0.04582	0.0168172	False	33.4347	conserved	GlmS/FrlB, SIS domain 2
05D27|RPOC|IPR007081	0.048056	0.01693	False	66.4331	diverse	RNA polymerase Rpb1, domain 5
05II7|PROC|IPR008927	0.051142	0.0170429	False	33.8051	conserved	6-phosphogluconate dehydrogenase-like, C-terminal domain superfamily
05CKJ|RUVB|IPR008824	0.053996	0.0171558	False	33.9941	conserved	RuvB-like P-loop domain
05CSM|NTH|IPR003265	0.05538	0.0172686	False	34.0786	conserved	HhH-GPD domain
05K9Q|RPLI|IPR009027	0.055804	0.0173815	False	34.1044	conserved	Ribosomal protein L9/RNase H1, N-terminal
05CGR|SERS|IPR002314	0.060286	0.0174944	False	34.3728	conserved	Aminoacyl-tRNA synthetase, class II (G/ P/ S/T)
05CDU|DNAB|IPR027417	0.060636	0.0176072	False	34.3951	conserved	P-loop containing nucleoside triphosphate hydrolase
05CU7|TSF|IPR009060	0.063146	0.0177201	False	34.5389	conserved	UBA-like superfamily
05CCW|UVRB|IPR036876	0.068306	0.017833	False	65.1857	diverse	UVR domain superfamily
05CKH|METG|IPR001412	0.06935	0.0179458	False	34.8883	conserved	Aminoacyl-tRNA synthetase, class I, conserved site
05BZ5|DNAJ|IPR036869	0.073036	0.0180587	False	64.9394	diverse	Chaperone J-domain superfamily
05II7|PROC|IPR029036	0.073934	0.0181716	False	35.1168	conserved	Pyrroline-5-carboxylate reductase, dimerisation domain
05C8N|CYSS|IPR015273	0.07543	0.0182844	False	64.825	diverse	Cysteinyl-tRNA synthetase, class Ia, DALR
05C22|THRS|IPR036621	0.07619	0.0183973	False	64.7877	diverse	Anticodon-binding domain superfamily
05K9Q|RPLI|IPR036935	0.076346	0.0185102	False	35.237	conserved	Ribosomal protein L9, N-terminal domain superfamily
05C70|ENO|IPR020809	0.079184	0.018623	False	35.3761	conserved	Enolase, conserved site
05CIM|ALAS|IPR012947	0.080488	0.0187359	False	35.4393	conserved	Threonyl/alanyl tRNA synthetase, SAD
05D4J|CCA|IPR006674	0.080638	0.0188488	False	35.4475	conserved	HD domain
05EQY|PRMC|IPR040758	0.082814	0.0189616	False	64.4821	diverse	Release factor glutamine methyltransferase, N-terminal domain
05CI4|DNAA|IPR018312	0.083632	0.0190745	False	35.5866	conserved	Chromosomal replication control, initiator DnaA, conserved site
05CWT|ERA|IPR009019	0.08732	0.0191874	False	35.7533	conserved	K homology domain superfamily, prokaryotic type
05CGR|SERS|IPR006195	0.087668	0.0193002	False	35.7682	conserved	Aminoacyl-tRNA synthetase, class II
05C1M|CARA|IPR002474	0.087888	0.0194131	False	35.7798	conserved	Carbamoyl-phosphate synthase small subunit, N-terminal domain
05KBC|RPLL|IPR036235	0.09354	0.019526	False	64.0015	diverse	Ribosomal protein L7/L12, oligomerisation domain superfamily
05CFD|RPLB|IPR022671	0.094098	0.0196388	False	36.0381	conserved	Ribosomal protein L2, conserved site
05K9Q|RPLI|IPR020070	0.095276	0.0197517	False	36.085	conserved	Ribosomal protein L9, N-terminal
05F3K|RECR|IPR006171	0.098242	0.0198646	False	36.2059	conserved	TOPRIM domain
05CU0|RSMI|IPR014777	0.100014	0.0199774	False	36.2817	conserved	Tetrapyrrole methylase, subdomain 1
08UIK|RPLK|IPR036796	0.105168	0.0200903	False	36.4799	conserved	Ribosomal protein L11/L12, N-terminal domain superfamily
05F3K|RECR|IPR023628	0.105274	0.0202032	False	63.5381	diverse	Recombination protein RecR, C4-type zinc finger
05CCW|UVRB|IPR014001	0.111518	0.020316	False	36.7197	conserved	Helicase superfamily 1/2, ATP-binding domain
05C91|PURA|IPR042110	0.11177	0.0204289	False	63.2947	diverse	Adenylosuccinate synthetase, domain 2
05CI4|DNAA|IPR024633	0.112212	0.0205418	False	63.2801	diverse	DnaA N-terminal domain
05CFD|RPLB|IPR014726	0.114798	0.0206546	False	36.8366	conserved	Ribosomal protein L2, domain 3
05KA4|RUVA|IPR010994	0.116016	0.0207675	False	36.8799	conserved	RuvA domain 2-like
05KAR|RPLX|IPR005824	0.117256	0.0208804	False	36.9215	conserved	KOW
05CU0|RSMI|IPR000878	0.11976	0.0209932	False	37.0086	conserved	Tetrapyrrole methylase
05DTN|RIBF|IPR015865	0.11979	0.0211061	False	37.0096	conserved	Riboflavin kinase domain, bacterial/eukaryotic
05C4J|ATPD|IPR020003	0.12154	0.021219	False	37.0711	conserved	ATPase, alpha/beta subunit, nucleotide-binding domain, active site
05II7|PROC|IPR036291	0.12488	0.0213318	False	62.8331	diverse	NAD(P)-binding domain superfamily
05D0T|TRUB|IPR020103	0.126288	0.0214447	False	37.2377	conserved	Pseudouridine synthase, catalytic domain superfamily
05CDK|FTSZ|IPR008280	0.127022	0.0215576	False	37.2624	conserved	Tubulin/FtsZ, C-terminal
05CFD|RPLB|IPR012340	0.12873	0.0216704	False	62.707	diverse	Nucleic acid-binding, OB-fold
05D27|RPOC|IPR007083	0.130196	0.0217833	False	37.3634	conserved	RNA polymerase Rpb1, domain 4
05CDG|ATPA|IPR000194	0.13024	0.0218962	False	37.3646	conserved	ATPase, F1/V1/A1 complex, alpha/beta subunit, nucleotide-binding domain
05CU6|CARB|IPR005480	0.131934	0.022009	False	62.5998	diverse	Carbamoyl-phosphate synthetase, large subunit oligomerisation domain
05CCW|UVRB|IPR006935	0.132366	0.0221219	False	37.4348	conserved	Helicase/UvrB, N-terminal
05CCW|UVRB|IPR024759	0.133114	0.0222348	False	62.5628	diverse	UvrB, YAD/RRR-motif-containing domain
05D1H|RARA|IPR027417	0.138684	0.0223476	False	62.3901	diverse	P-loop containing nucleoside triphosphate hydrolase
05CWT|ERA|IPR027417	0.139554	0.0224605	False	37.657	conserved	P-loop containing nucleoside triphosphate hydrolase
05C40|RNR|IPR001900	0.139692	0.0225734	False	37.661	conserved	Ribonuclease II/R
05E5V|NUSG|IPR008991	0.140744	0.0226862	False	37.6924	conserved	Translation protein SH3-like domain superfamily
05C1H|MNME|IPR006073	0.141838	0.0227991	False	37.725	conserved	GTP binding domain
05C70|ENO|IPR020811	0.144526	0.022912	False	62.2083	diverse	Enolase, N-terminal
05DTN|RIBF|IPR023465	0.14617	0.0230248	False	37.8582	conserved	Riboflavin kinase domain superfamily
05C77|LIGA|IPR004149	0.146724	0.0231377	False	37.8739	conserved	Zinc-finger, NAD-dependent DNA ligase C4-type
05CWT|ERA|IPR015946	0.150066	0.0232506	False	37.9704	conserved	K homology domain-like, alpha/beta
07QJF|GLMM|IPR005844	0.150206	0.0233634	False	37.9744	conserved	Alpha-D-phosphohexomutase, alpha/beta/alpha domain I
05CKJ|RUVB|IPR036388	0.153192	0.0234763	False	61.95	diverse	Winged helix-like DNA-binding domain superfamily
05C1M|CARA|IPR035686	0.153446	0.0235892	False	38.0679	conserved	Carbamoyl-phosphate synthase small subunit, GATase1 domain
05CW6|RPLE|IPR020929	0.156272	0.023702	False	61.8615	diverse	Ribosomal protein L5, conserved site
05C1M|CARA|IPR029062	0.157278	0.0238149	False	61.8333	diverse	Class I glutamine amidotransferase-like
05K7D|RIMP|IPR028998	0.161918	0.0239278	False	38.3066	conserved	Ribosome maturation factor RimP, C-terminal
05CU0|RSMI|IPR014776	0.162134	0.0240406	False	61.7041	diverse	Tetrapyrrole methylase, subdomain 2
05CTF|RPOA|IPR036643	0.166498	0.0241535	False	61.5902	diverse	DNA-directed RNA polymerase, insert domain superfamily
05CDK|FTSZ|IPR018316	0.167894	0.0242664	False	38.4698	conserved	Tubulin/FtsZ, 2-layer sandwich domain
05C1M|CARA|IPR036480	0.16861	0.0243792	False	38.4898	conserved	Carbamoyl-phosphate synthase small subunit, N-terminal domain superfamily
05CI3|TYPA|IPR005225	0.16929	0.0244921	False	38.5059	conserved	Small GTP-binding protein domain
05CDG|ATPA|IPR027417	0.171134	0.024605	False	38.5547	conserved	P-loop containing nucleoside triphosphate hydrolase
05D6X|TRMD|IPR029026	0.173128	0.0247178	False	61.4117	diverse	tRNA (guanine-N1-)-methyltransferase, N-terminal
05CDG|ATPA|IPR033732	0.176722	0.0248307	False	38.7017	conserved	ATP synthase, F1 complex, alpha subunit nucleotide-binding domain
05C9M|ASPS|IPR029351	0.177742	0.0249436	False	61.2917	diverse	GAD domain
05DTN|RIBF|IPR015864	0.178452	0.0250564	False	61.2726	diverse	FAD synthetase
05CKE|RPSC|IPR001351	0.179506	0.0251693	False	38.7706	conserved	Ribosomal protein S3, C-terminal
05CCW|UVRB|IPR001943	0.180468	0.0252822	False	61.221	diverse	UVR domain
05E5V|NUSG|IPR014722	0.181158	0.025395	False	38.8145	conserved	Ribosomal protein L2, domain 2
05DNJ|RADA|IPR020568	0.183408	0.0255079	False	61.146	diverse	Ribosomal protein S5 domain 2-type fold
05CII|UVRC|IPR001162	0.18396	0.0256208	False	38.8871	conserved	UvrC, RNAse H endonuclease domain
05CI3|TYPA|IPR000640	0.185022	0.0257336	False	38.9132	conserved	Elongation factor EFG, domain V-like
05CU6|CARB|IPR011607	0.18696	0.0258465	False	61.0592	diverse	Methylglyoxal synthase-like domain
05CI3|TYPA|IPR035651	0.189904	0.0259594	False	39.0302	conserved	BipA, domain V
05D6X|TRMD|IPR023148	0.191002	0.0260722	False	60.9589	diverse	tRNA (guanine-N(1)-)-methyltransferase, C-terminal domain superfamily
05C9M|ASPS|IPR004115	0.191778	0.0261851	False	60.9382	diverse	GAD-like domain superfamily
05K9Q|RPLI|IPR036791	0.19271	0.026298	False	60.9162	diverse	Ribosomal protein L9, C-terminal domain superfamily
05E5V|NUSG|IPR005824	0.192792	0.0264108	False	39.0973	conserved	KOW
05C2N|RLMB|IPR029026	0.194058	0.0265237	False	39.128	conserved	tRNA (guanine-N1-)-methyltransferase, N-terminal
05CDG|ATPA|IPR020003	0.195398	0.0266366	False	39.1613	conserved	ATPase, alpha/beta subunit, nucleotide-binding domain, active site
05CU6|CARB|IPR036914	0.19551	0.0267494	False	60.8489	diverse	Methylglyoxal synthase-like domain superfamily
05C1H|MNME|IPR018948	0.198332	0.0268623	False	60.7806	diverse	GTP-binding protein TrmE, N-terminal
05CII|UVRC|IPR010994	0.200568	0.0269752	False	60.7269	diverse	RuvA domain 2-like
05CBA|PURF|IPR000836	0.206816	0.027088	False	39.4255	conserved	Phosphoribosyltransferase domain
05C2N|RLMB|IPR029064	0.208216	0.0272009	False	39.4554	conserved	50S ribosomal protein L30e-like
05C70|ENO|IPR029017	0.210148	0.0273138	False	60.5025	diverse	Enolase-like, N-terminal
05D0T|TRUB|IPR032819	0.2124	0.0274266	False	60.4524	diverse	tRNA pseudouridylate synthase B, C-terminal
05D1X|RSMA|IPR023165	0.213298	0.0275395	False	60.4326	diverse	rRNA adenine dimethylase-like, C-terminal
05C1H|MNME|IPR027417	0.216778	0.0276524	False	39.6489	conserved	P-loop containing nucleoside triphosphate hydrolase
05CII|UVRC|IPR038476	0.216822	0.0277652	False	39.6504	conserved	UvrC, RNAse H endonuclease domain superfamily
08UIK|RPLK|IPR020783	0.217876	0.0278781	False	60.3302	diverse	Ribosomal protein L11, C-terminal
05DTN|RIBF|IPR014729	0.21872	0.027991	False	60.3115	diverse	Rossmann-like alpha/beta/alpha sandwich fold
05CIM|ALAS|IPR018164	0.221858	0.0281038	False	39.7616	conserved	Alanyl-tRNA synthetase, class IIc, N-terminal
05CFD|RPLB|IPR022666	0.226466	0.0282167	False	60.1447	diverse	Ribosomal Proteins L2, RNA binding domain
05DC1|PURH|IPR011607	0.226734	0.0283296	False	39.8688	conserved	Methylglyoxal synthase-like domain
05C1H|MNME|IPR027266	0.226736	0.0284424	False	60.1383	diverse	GTP-binding protein TrmE/Glycine cleavage system T protein, domain 1
05D1X|RSMA|IPR020596	0.228176	0.0285553	False	39.9001	conserved	Ribosomal RNA adenine methylase transferase, conserved site
05C91|PURA|IPR018220	0.229782	0.0286682	False	39.9341	conserved	Adenylosuccinate synthase, GTP-binding site
08RA9|RPSE|IPR018192	0.23246	0.028781	False	39.9911	conserved	Ribosomal protein S5, N-terminal, conserved site
05BZ5|DNAJ|IPR036410	0.236538	0.0288939	False	40.077	conserved	Heat shock protein DnaJ, cysteine-rich domain superfamily
05C2R|RECJ|IPR003156	0.240648	0.0290068	False	40.1634	conserved	DHHA1 domain
05CA4|VALS|IPR037118	0.241334	0.0291196	False	59.8281	diverse	Valyl-tRNA synthetase, tRNA-binding arm superfamily
05KAR|RPLX|IPR041988	0.24172	0.0292325	False	40.1869	conserved	Ribosomal protein L26/L24, KOW domain
05C4J|ATPD|IPR024034	0.242156	0.0293454	False	59.8098	diverse	ATPase, F1/V1 complex, beta/alpha subunit, C-terminal
05CM0|GUAA|IPR004739	0.243294	0.0294582	False	40.2172	conserved	GMP synthase, glutamine amidotransferase
05CA4|VALS|IPR009008	0.24505	0.0295711	False	59.7498	diverse	Valyl/Leucyl/Isoleucyl-tRNA synthetase, editing domain
05CDU|DNAB|IPR007694	0.245224	0.029684	False	40.2544	conserved	DNA helicase, DnaB-like, C-terminal
05CDU|DNAB|IPR016136	0.248016	0.0297968	False	59.6902	diverse	DNA helicase DnaB, N-terminal/DNA primase DnaG, C-terminal
05CI3|TYPA|IPR042116	0.253054	0.0299097	False	59.5883	diverse	GTP-binding protein TypA/BipA, C-terminal
05CDK|FTSZ|IPR037103	0.255232	0.0300226	False	59.5446	diverse	Tubulin/FtsZ-like, C-terminal domain
05CU6|CARB|IPR033937	0.263736	0.0301354	False	40.6252	conserved	Carbamoyl-phosphate synthase large chain, methylglyoxal synthase-like domain
05DNJ|RADA|IPR014721	0.263902	0.0302483	False	59.3764	diverse	Ribosomal protein S5 domain 2-type fold, subgroup
05KA4|RUVA|IPR012340	0.268232	0.0303612	False	40.7141	conserved	Nucleic acid-binding, OB-fold
05K7D|RIMP|IPR036847	0.273016	0.030474	False	40.8038	conserved	Ribosome maturation factor RimP, C-terminal domain superfamily
05C07|ILES|IPR010663	0.279824	0.0305869	False	59.0701	diverse	Zinc finger, FPG/IleRS-type
05CFD|RPLB|IPR008991	0.29094	0.0306998	False	41.1358	conserved	Translation protein SH3-like domain superfamily
05C25|PRIA|IPR041236	0.29287	0.0308126	False	58.831	diverse	Primosomal protein N, C-terminal domain
05DNJ|RADA|IPR041166	0.294882	0.0309255	False	58.7948	diverse	LapB, rubredoxin metal binding domain
05C2R|RECJ|IPR001667	0.29909	0.0310384	False	41.2836	conserved	DDH domain
05C12|PURD|IPR020562	0.300992	0.0311512	False	58.6875	diverse	Phosphoribosylglycinamide synthetase, N-terminal
05KA4|RUVA|IPR013849	0.302992	0.0312641	False	41.3527	conserved	DNA helicase, Holliday junction RuvA type, domain I, bacterial
05CFD|RPLB|IPR014722	0.306136	0.031377	False	41.408	conserved	Ribosomal protein L2, domain 2
05CA4|VALS|IPR013155	0.321156	0.0314898	False	58.3412	diverse	Methionyl/Valyl/Leucyl/Isoleucyl-tRNA synthetase, anticodon-binding
05CTF|RPOA|IPR011262	0.321346	0.0316027	False	58.3381	diverse	DNA-directed RNA polymerase, insert domain
05C12|PURD|IPR016185	0.324904	0.0317156	False	58.277	diverse	Pre-ATP-grasp domain superfamily
05D1X|RSMA|IPR020598	0.33289	0.0318284	False	41.8636	conserved	Ribosomal RNA adenine methylase transferase, N-terminal
05CA4|VALS|IPR010978	0.333516	0.0319413	False	58.1297	diverse	Class I and II aminoacyl-tRNA synthetase, tRNA-binding arm
05C1H|MNME|IPR025867	0.333938	0.0320542	False	58.1226	diverse	MnmE, helical domain
07QJF|GLMM|IPR005846	0.340954	0.032167	False	41.9946	conserved	Alpha-D-phosphohexomutase, alpha/beta/alpha domain III
05CM0|GUAA|IPR017926	0.343084	0.0322799	False	42.0298	conserved	Glutamine amidotransferase
05CHN|CLPX|IPR027417	0.347142	0.0323928	False	42.0982	conserved	P-loop containing nucleoside triphosphate hydrolase
05CPH|METK|IPR022628	0.34774	0.0325056	False	42.1076	conserved	S-adenosylmethionine synthetase, N-terminal
05CDK|FTSZ|IPR024757	0.348186	0.0326185	False	42.1155	conserved	Cell division protein FtsZ, C-terminal
05CII|UVRC|IPR001943	0.355308	0.0327314	False	57.7642	diverse	UVR domain
05CTF|RPOA|IPR036603	0.358876	0.0328442	False	57.7086	diverse	RNA polymerase, RBP11-like subunit
05C77|LIGA|IPR013840	0.364984	0.0329571	False	57.6107	diverse	NAD-dependent DNA ligase, N-terminal
05CHV|NUSA|IPR015946	0.367088	0.03307	False	57.5769	diverse	K homology domain-like, alpha/beta
05C9M|ASPS|IPR006195	0.367504	0.0331828	False	42.4222	conserved	Aminoacyl-tRNA synthetase, class II
05CA4|VALS|IPR019499	0.372784	0.0332957	False	57.485	diverse	Valyl-tRNA synthetase, tRNA-binding arm
05C2R|RECJ|IPR038763	0.373124	0.0334086	False	57.4795	diverse	DHH phosphoesterase superfamily
05CBA|PURF|IPR029057	0.37747	0.0335214	False	42.5782	conserved	Phosphoribosyltransferase-like
05C73|TOPA|IPR023405	0.378012	0.0336343	False	57.4003	diverse	DNA topoisomerase, type IA, core domain
07EEN|MURE|IPR035911	0.384868	0.0337472	False	57.2955	diverse	MurE/MurF, N-terminal
05C25|PRIA|IPR040498	0.386322	0.03386	False	42.7159	conserved	PriA DNA helicase, Cys-rich region (CRR) domain
05BZ5|DNAJ|IPR002939	0.394832	0.0339729	False	42.8442	conserved	Chaperone DnaJ, C-terminal
05C2N|RLMB|IPR013123	0.396736	0.0340858	False	42.8728	conserved	RNA 2-O ribose methyltransferase, substrate binding
05CII|UVRC|IPR035901	0.399648	0.0341986	False	57.0728	diverse	GIY-YIG endonuclease superfamily
05CM0|GUAA|IPR014729	0.403162	0.0343115	False	42.9722	conserved	Rossmann-like alpha/beta/alpha sandwich fold
07QJF|GLMM|IPR005845	0.406418	0.0344244	False	56.9718	diverse	Alpha-D-phosphohexomutase, alpha/beta/alpha domain II
05CIM|ALAS|IPR018163	0.406448	0.0345372	False	43.0223	conserved	Threonyl/alanyl tRNA synthetase, class II-like, putative editing domain superfamily
07EEN|MURE|IPR013221	0.411316	0.0346501	False	43.0917	conserved	Mur ligase, central
05C9M|ASPS|IPR012340	0.413038	0.034763	False	43.1179	conserved	Nucleic acid-binding, OB-fold
05CAE|FMT|IPR044135	0.413438	0.0348758	False	56.8678	diverse	Methionyl-tRNA formyltransferase, C-terminal domain
05C07|ILES|IPR014729	0.419542	0.0349887	False	56.7791	diverse	Rossmann-like alpha/beta/alpha sandwich fold
05CZ8|DNAN|IPR022635	0.421922	0.0351016	False	43.2484	conserved	DNA polymerase III, beta sliding clamp, C-terminal
05C91|PURA|IPR042109	0.427518	0.0352144	False	43.3284	conserved	Adenylosuccinate synthetase, domain 1
05CKH|METG|IPR012340	0.430764	0.0353273	False	43.3731	conserved	Nucleic acid-binding, OB-fold
05CCW|UVRB|IPR001650	0.432944	0.0354402	False	43.4042	conserved	Helicase, C-terminal
05E5V|NUSG|IPR036735	0.43321	0.035553	False	56.5803	diverse	NusG, N-terminal domain superfamily
05C9M|ASPS|IPR004365	0.437734	0.0356659	False	43.4724	conserved	OB-fold nucleic acid binding domain, AA-tRNA synthetase-type
05CKE|RPSC|IPR004044	0.439956	0.0357788	False	56.487	diverse	K Homology domain, type 2
05CZ8|DNAN|IPR022634	0.44735	0.0358916	False	56.3826	diverse	DNA polymerase III, beta sliding clamp, N-terminal
05CTF|RPOA|IPR011260	0.464468	0.0360045	False	43.8414	conserved	RNA polymerase, alpha subunit, C-terminal
05C25|PRIA|IPR001650	0.467114	0.0361174	False	43.8773	conserved	Helicase, C-terminal
05CII|UVRC|IPR000305	0.477422	0.0362302	False	55.9617	diverse	GIY-YIG endonuclease
05C22|THRS|IPR012947	0.477724	0.0363431	False	44.0189	conserved	Threonyl/alanyl tRNA synthetase, SAD
05CSM|NTH|IPR004036	0.484198	0.036456	False	55.8731	diverse	Endonuclease III-like, conserved site-2
05D0T|TRUB|IPR015947	0.488502	0.0365688	False	55.8157	diverse	PUA-like superfamily
05II7|PROC|IPR028939	0.494722	0.0366817	False	55.7333	diverse	Pyrroline-5-carboxylate reductase, catalytic, N-terminal
05CKH|METG|IPR002547	0.496896	0.0367946	False	44.2787	conserved	tRNA-binding domain
05CSM|NTH|IPR000445	0.499076	0.0369074	False	44.3069	conserved	Helix-hairpin-helix motif
05C73|TOPA|IPR006171	0.508316	0.0370203	False	44.4302	conserved	TOPRIM domain
05C07|ILES|IPR033708	0.50838	0.0371332	False	44.4311	conserved	Isoleucyl tRNA synthetase type 1, anticodon-binding domain
05C07|ILES|IPR002300	0.509782	0.037246	False	44.4497	conserved	Aminoacyl-tRNA synthetase, class Ia
05CHV|NUSA|IPR003029	0.520428	0.0373589	False	55.3938	diverse	S1 domain
05CKH|METG|IPR041872	0.525352	0.0374718	False	55.3312	diverse	Methionyl-tRNA synthetase, anticodon-binding domain
05CJS|COABC|IPR007085	0.525664	0.0375847	False	44.6571	conserved	DNA/pantothenate metabolism flavoprotein, C-terminal
05CB9|FFH|IPR027417	0.529604	0.0376975	False	44.7081	conserved	P-loop containing nucleoside triphosphate hydrolase
05C73|TOPA|IPR005733	0.537808	0.0378104	False	55.1718	diverse	DNA topoisomerase I, bacterial-type
05CHV|NUSA|IPR022967	0.538376	0.0379233	False	55.1644	diverse	RNA-binding domain, S1
05CJS|COABC|IPR035929	0.542738	0.0380361	False	44.8774	conserved	CoaB-like superfamily
05CI3|TYPA|IPR000795	0.54421	0.038149	False	44.8958	conserved	Translational (tr)-type GTP-binding domain
05G6W|RPSD|IPR002942	0.548672	0.0382619	False	55.0347	diverse	RNA-binding S4 domain
05G6W|RPSD|IPR001912	0.549314	0.0383747	False	44.9614	conserved	Ribosomal protein S4/S9, N-terminal
05CKJ|RUVB|IPR008823	0.550034	0.0384876	False	55.018	diverse	RuvB C-terminal winged helix domain
05D0T|TRUB|IPR036974	0.552736	0.0386005	False	54.9827	diverse	PUA domain superfamily
05CSM|NTH|IPR003651	0.553458	0.0387133	False	54.974	diverse	Endonuclease III-like, iron-sulphur cluster loop motif
05C3G|YCHF|IPR013029	0.555116	0.0388262	False	45.036	conserved	YchF, C-terminal domain
05C77|LIGA|IPR018239	0.564706	0.0389391	False	45.1552	conserved	NAD-dependent DNA ligase, active site
05CBA|PURF|IPR017932	0.566486	0.0390519	False	54.8109	diverse	Glutamine amidotransferase type 2 domain
05KAR|RPLX|IPR005825	0.576204	0.0391648	False	45.2987	conserved	Ribosomal protein L24/L26, conserved site
05BZ5|DNAJ|IPR001305	0.58098	0.0392777	False	45.3595	conserved	Heat shock protein DnaJ, cysteine-rich domain
05C1H|MNME|IPR027368	0.58152	0.0393905	False	54.6278	diverse	tRNA modification GTPase MnmE domain 2
05CPH|METK|IPR022630	0.593988	0.0395034	False	45.5205	conserved	S-adenosylmethionine synthetase, C-terminal
05CKE|RPSC|IPR015946	0.601624	0.0396163	False	54.3812	diverse	K homology domain-like, alpha/beta
05CB9|FFH|IPR000897	0.602438	0.0397291	False	45.6199	conserved	Signal recognition particle, SRP54 subunit, GTPase domain
05C07|ILES|IPR013155	0.603196	0.039842	False	45.6291	conserved	Methionyl/Valyl/Leucyl/Isoleucyl-tRNA synthetase, anticodon-binding
05C46|GLMS|IPR029055	0.61539	0.0399549	False	54.2183	diverse	Nucleophile aminohydrolases, N-terminal
05CA4|VALS|IPR033705	0.62871	0.0400677	False	54.0614	diverse	Valyl tRNA synthetase, anticodon-binding domain
05CBA|PURF|IPR035584	0.628956	0.0401806	False	54.0587	diverse	Amidophosphoribosyltransferase, N-terminal
05C3G|YCHF|IPR004095	0.636108	0.0402935	False	46.0232	conserved	TGS
05BZ5|DNAJ|IPR001623	0.645794	0.0404063	False	53.8591	diverse	DnaJ domain
05D4J|CCA|IPR043519	0.646484	0.0405192	False	46.1443	conserved	Nucleotidyltransferase superfamily
05CHV|NUSA|IPR010213	0.65142	0.0406321	False	53.7968	diverse	Transcription termination factor NusA
05G6W|RPSD|IPR036986	0.65168	0.0407449	False	53.7939	diverse	RNA-binding S4 domain superfamily
05DNJ|RADA|IPR027417	0.651938	0.0408578	False	46.2082	conserved	P-loop containing nucleoside triphosphate hydrolase
05CFD|RPLB|IPR022669	0.654122	0.0409707	False	46.2343	conserved	Ribosomal protein L2, C-terminal
05CKJ|RUVB|IPR027417	0.654294	0.0410835	False	53.7637	diverse	P-loop containing nucleoside triphosphate hydrolase
05CHV|NUSA|IPR013735	0.654492	0.0411964	False	53.7614	diverse	Transcription factor NusA, N-terminal
05CDG|ATPA|IPR036121	0.656262	0.0413093	False	53.7419	diverse	ATPase, F1/V1/A1 complex, alpha/beta subunit, N-terminal domain superfamily
05CAE|FMT|IPR041711	0.658048	0.0414221	False	46.2812	conserved	Methionyl-tRNA formyltransferase, N-terminal domain
05C12|PURD|IPR013815	0.659912	0.041535	False	53.701	diverse	ATP-grasp fold, subdomain 1
05CKH|METG|IPR004495	0.662556	0.0416479	False	53.6717	diverse	Methionyl-tRNA synthetase, beta subunit, C-terminal
05CKJ|RUVB|IPR036390	0.664622	0.0417607	False	53.6478	diverse	Winged helix DNA-binding domain superfamily
05BZ5|DNAJ|IPR008971	0.66699	0.0418736	False	46.3857	conserved	HSP40/DnaJ peptide-binding
05D0T|TRUB|IPR015240	0.676878	0.0419865	False	53.5059	diverse	tRNA pseudouridine synthase II, TruB, subfamily 1, C-terminal
05CIM|ALAS|IPR018162	0.677468	0.0420993	False	46.5057	conserved	Alanine-tRNA ligase, class IIc, anti-codon-binding domain superfamily
05CB9|FFH|IPR036891	0.682106	0.0422122	False	53.447	diverse	Signal recognition particle, SRP54 subunit, M-domain superfamily
05C73|TOPA|IPR034149	0.684374	0.0423251	False	46.5855	conserved	DNA topoisomerase 1, TOPRIM domain
05C46|GLMS|IPR017932	0.688908	0.0424379	False	46.6381	conserved	Glutamine amidotransferase type 2 domain
05CHV|NUSA|IPR025249	0.691358	0.0425508	False	46.6668	conserved	KH domain, NusA-like
05CM0|GUAA|IPR022310	0.691612	0.0426637	False	53.34	diverse	NAD/GMP synthase
05C4J|ATPD|IPR027417	0.693148	0.0427765	False	46.6873	conserved	P-loop containing nucleoside triphosphate hydrolase
05CAJ|GLMU|IPR025877	0.693366	0.0428894	False	53.3201	diverse	MobA-like NTP transferase
05CKE|RPSC|IPR018280	0.694024	0.0430023	False	46.6968	conserved	Ribosomal protein S3, conserved site
05CW6|RPLE|IPR031310	0.70538	0.0431151	False	53.1876	diverse	Ribosomal protein L5, N-terminal
07EEN|MURE|IPR000713	0.706686	0.043228	False	53.1727	diverse	Mur ligase, N-terminal catalytic domain
05C77|LIGA|IPR001357	0.70998	0.0433409	False	53.1346	diverse	BRCT domain
05CI3|TYPA|IPR004161	0.719088	0.0434537	False	46.9807	conserved	Translation elongation factor EFTu-like, domain 2
05C77|LIGA|IPR041663	0.719412	0.0435666	False	53.0283	diverse	DisA/LigA, helix-hairpin-helix motif
05KA4|RUVA|IPR036267	0.721126	0.0436795	False	53.0086	diverse	RuvA, C-terminal domain superfamily
05DNJ|RADA|IPR003593	0.727646	0.0437923	False	52.9351	diverse	AAA+ ATPase domain
05BZ5|DNAJ|IPR018253	0.730644	0.0439052	False	47.1101	conserved	DnaJ domain, conserved site
05CKE|RPSC|IPR009019	0.741002	0.0440181	False	52.7837	diverse	K homology domain superfamily, prokaryotic type
05CDG|ATPA|IPR004100	0.741646	0.0441309	False	52.7761	diverse	ATPase, F1/V1/A1 complex, alpha/beta subunit, N-terminal domain
05C3G|YCHF|IPR012676	0.742716	0.0442438	False	47.2459	conserved	TGS-like
05CAJ|GLMU|IPR029044	0.74577	0.0443567	False	52.7313	diverse	Nucleotide-diphospho-sugar transferases
05CDK|FTSZ|IPR003008	0.751704	0.0444695	False	52.666	diverse	Tubulin/FtsZ, GTPase domain
05CB9|FFH|IPR042101	0.75218	0.0445824	False	47.3515	conserved	Signal recognition particle SRP54, N-terminal domain superfamily
05CHV|NUSA|IPR009019	0.760592	0.0446953	False	52.5654	diverse	K homology domain superfamily, prokaryotic type
05CHN|CLPX|IPR010603	0.762542	0.0448081	False	47.4644	conserved	Zinc finger, ClpX C4-type
05C77|LIGA|IPR036420	0.767486	0.044921	False	52.489	diverse	BRCT domain superfamily
05CSM|NTH|IPR004035	0.77397	0.0450339	False	52.4188	diverse	Endonuclease III, iron-sulphur binding site
05CDK|FTSZ|IPR036525	0.77492	0.0451467	False	52.4082	diverse	Tubulin/FtsZ, GTPase domain superfamily
05CAE|FMT|IPR037022	0.785946	0.0452596	False	52.2869	diverse	Formyl transferase, C-terminal domain superfamily
05CHV|NUSA|IPR036555	0.791126	0.0453725	False	52.2288	diverse	NusA, N-terminal domain superfamily
05K9Q|RPLI|IPR020069	0.792964	0.0454853	False	52.2086	diverse	Ribosomal protein L9, C-terminal
05CKE|RPSC|IPR004087	0.796646	0.0455982	False	52.169	diverse	K Homology domain
05D4J|CCA|IPR002646	0.79854	0.0457111	False	47.854	conserved	Poly A polymerase, head domain
05C91|PURA|IPR042111	0.809928	0.0458239	False	52.0217	diverse	Adenylosuccinate synthetase, domain 3
05E5V|NUSG|IPR006645	0.8113	0.0459368	False	52.0076	diverse	NusG, N-terminal
05C1M|CARA|IPR017926	0.814568	0.0460497	False	48.0284	conserved	Glutamine amidotransferase
05K7D|RIMP|IPR028989	0.816662	0.0461625	False	51.95	diverse	Ribosome maturation factor RimP, N-terminal
05CAE|FMT|IPR011034	0.820642	0.0462754	False	51.9082	diverse	Formyl transferase-like, C-terminal domain superfamily
05CDG|ATPA|IPR023366	0.824952	0.0463883	False	51.8601	diverse	ATP synthase subunit alpha, N-terminal domain-like superfamily
05C73|TOPA|IPR003602	0.845954	0.0465011	False	48.3687	conserved	DNA topoisomerase, type IA, DNA-binding domain
05CAE|FMT|IPR036477	0.847444	0.046614	False	48.3839	conserved	Formyl transferase, N-terminal domain superfamily
05C73|TOPA|IPR013824	0.849614	0.0467269	False	48.4077	conserved	DNA topoisomerase, type IA, central region, subdomain 1
05DC1|PURH|IPR036914	0.85043	0.0468397	False	48.4159	conserved	Methylglyoxal synthase-like domain superfamily
05CHN|CLPX|IPR038366	0.85828	0.0469526	False	48.5004	conserved	Zinc finger, ClpX C4-type superfamily
05CWT|ERA|IPR004044	0.85853	0.0470655	False	48.5032	conserved	K Homology domain, type 2
05CB9|FFH|IPR003593	0.860426	0.0471783	False	51.4807	diverse	AAA+ ATPase domain
05CZ8|DNAN|IPR022637	0.873254	0.0472912	False	48.6594	conserved	DNA polymerase III, beta sliding clamp, central
05CM0|GUAA|IPR029062	0.875238	0.0474041	False	48.6817	conserved	Class I glutamine amidotransferase-like
05CI3|TYPA|IPR027417	0.87728	0.0475169	False	51.2999	diverse	P-loop containing nucleoside triphosphate hydrolase
05CM0|GUAA|IPR025777	0.881076	0.0476298	False	48.7424	conserved	GMP synthetase ATP pyrophosphatase domain
05CTF|RPOA|IPR011263	0.887854	0.0477427	False	48.8171	conserved	DNA-directed RNA polymerase, RpoA/D/Rpb3-type
05CU7|TSF|IPR014039	0.895528	0.0478555	False	51.1039	diverse	Translation elongation factor EFTs/EF1B, dimerisation
05CB9|FFH|IPR013822	0.90314	0.0479684	False	48.9779	conserved	Signal recognition particle SRP54, helical bundle
05CDU|DNAB|IPR003593	0.906944	0.0480813	False	50.9819	diverse	AAA+ ATPase domain
05CI4|DNAA|IPR013159	0.915908	0.0481941	False	50.8882	diverse	Chromosomal replication initiator, DnaA C-terminal
05CHV|NUSA|IPR012340	0.91614	0.048307	False	50.8854	diverse	Nucleic acid-binding, OB-fold
05C1H|MNME|IPR031168	0.922994	0.0484199	False	49.1887	conserved	TrmE-type guanine nucleotide-binding domain
05EQY|PRMC|IPR007848	0.938376	0.0485327	False	50.651	diverse	Methyltransferase small domain
05G6W|RPSD|IPR018079	0.93979	0.0486456	False	50.6358	diverse	Ribosomal protein S4, conserved site
07EEN|MURE|IPR036565	0.941736	0.0487585	False	49.388	conserved	Mur-like, catalytic domain superfamily
05C1H|MNME|IPR005225	0.949038	0.0488713	False	49.4655	conserved	Small GTP-binding protein domain
05D6X|TRMD|IPR016009	0.952868	0.0489842	False	50.5017	diverse	tRNA methyltransferase TRMD/TRM10-type domain
05KA4|RUVA|IPR011114	0.954782	0.0490971	False	49.5261	conserved	Holliday junction DNA helicase RuvA, C-terminal
08UIK|RPLK|IPR020785	0.955708	0.0492099	False	50.471	diverse	Ribosomal protein L11, conserved site
05C73|TOPA|IPR013826	0.958728	0.0493228	False	50.4394	diverse	DNA topoisomerase, type IA, central region, subdomain 3
05CB9|FFH|IPR004125	0.96896	0.0494357	False	50.3317	diverse	Signal recognition particle, SRP54 subunit, M-domain
05C77|LIGA|IPR010994	0.971458	0.0495485	False	50.3044	diverse	RuvA domain 2-like
05CI4|DNAA|IPR010921	0.984754	0.0496614	False	49.845	conserved	Trp repressor/replication initiator
05CIM|ALAS|IPR003156	0.98726	0.0497743	False	49.8731	conserved	DHHA1 domain
05CCW|UVRB|IPR041471	0.995124	0.0498871	False	49.953	conserved	UvrB, interaction domain
05CAE|FMT|IPR005793	0.99623	0.05	False	49.9643	conserved	Formyl transferase, C-terminal

## Sheet: domain_entropy_percentiles
bestOG|gene|domain	A_baumannii	C_coli	C_jejuni	E_cloacae	E_faecium	E_coli	K_pneumoniae	N_gonorrhoeae	P_aeruginosa	S_enterica	S_aureus	S_pneumoniae
05CXB|PURM|IPR036921	6.21762	37.8788	22.1212	4.97238	39.4022	3.2967	3.31492	3.8674	2.0202	0	1.11732	2.87356
05CKH|METG|IPR023458	0			28.4672		7.55814	0		2.83688	9.48905
05KBC|RPLL|IPR014719	0	22.0339	6.77966	0	50.9804	0	16.6667	7.40741	0	0	11.5385	1.63934
05CJS|COABC|IPR003382	2.02429	0.917431	25.6881	2.13675		9.61538	3.87931	2.42915	57.3913	0.851064	20.614
05KBC|RPLL|IPR013823	0	28.125	14.0625	0	50.8929	0	3.57143	11.0169	0	0	12.5	6.25
05CM0|GUAA|IPR001674	23.8095	0	6.46766	0	0	0	5.66038	6.89655	41.1215	4.71698	0	53.8095
05CKH|METG|IPR015413	0	12.7737	19.6078	4.6875	50.1639	4.64396	0	1.40351	12.8378	0	1.36519	76.8025
05C3G|YCHF|IPR006073	13.2114	8.23529	50.3922	1.97628	50.1961	1.5625	1.93798	43.8492	2.15686	3.90625	2.3622	3.57143
05CXB|PURM|IPR036676	97.8495	97.6331	100	92.3977	88.9205	98.8372	99.4152	3.25444	91.2791	81.0427	91.954	89.4737
05C25|PRIA|IPR042115	74.1325			93.3977	93.913	93.8808	81.2399	66.5865	99.361	98.6312	60.8443	81.8713
05CKH|METG|IPR014729	0	10.4651	12.6246	0	50.1511	14.0299	0	7.40741	22.0779	0	6.58307	81.4493
05C22|THRS|IPR033728	18.0758	0	22.2222	4.05797	50.1462	23.4783	4.05797	37.9412	26.1628	3.76812	0	17.7326
05C25|PRIA|IPR041222	75.7342			93.3281	94	95.6454	72.5275	57.874	98.6003	96.7818	65	88.4726
05D27|RPOC|IPR006592	2.81753	6.87146	0	3.41312	35.1279	0	4.16667	34.5773	20.4018	63.0762	39.6552	0
05D1H|RARA|IPR003593	1.59744	1.24555	3.73665	5.89124	50.1582	30.5136	5.43807	58.4375	3.69231	40.3323	1.92308	7.27848
07QJF|GLMM|IPR036900	98.6072	21.0526	96.8056	98.1844	50.1381	96.7877	95.5801	94.6133	96.0383	98.8827	50.5525	95.2778
05CWT|ERA|IPR006073	20.9607	3.61111	1.11111	25.1337	32.4324	65.2406	3.15789	7.82828	38.2199	18.1818	0	7.56757
05CXB|PURM|IPR010918	96.1538	71.978	88.4615	98.6111	89.3443	93.4066	93.3333	9.34066	81.3472	77.3756	91.7127	85.8757
05C77|LIGA|IPR013839	98.3562	56.9364	98.8473	32.7731	58.9431	99.1573	92.7171	99.2016	96.603	52.6611	99.169	87.069
05CW6|RPLE|IPR031309	1.17647	52.8736	50.5747	0	50.5814	16.8605	16.8605	15.6977	9.30233	0	15.1163	4.54545
05C25|PRIA|IPR011545		75.9825	10.6911	0		4.14508	8.02048	28.4229	12.9534	17.9443
05CA4|VALS|IPR001412	12.7225	1.6298	11.1176	14.8936	50.0575	6.54255	84.5213	29.6039	0	13.2447	12.4277	0.331858
05D1H|RARA|IPR003959	8.66873			7.18475	50.1534	28.1525	5.27859	36.0182	7.46269	44.2815	6.8323	3.68098
05C77|LIGA|IPR033136	19.1265	24.6835	6.40823	9.45122	48.8688	17.8354	4.49695	38.3663	10.077	15.3201	46.7791	0
05C3G|YCHF|IPR031167	17.7273	5.90909	43.6364	0	50.4545	0	2.72727	13.6364	10.3604	90.9091	4.09091	2.72727
05C73|TOPA|IPR013825	61.9968	69.515	89.4495	98.595	67.4224	90.671	71.2397	51.9115	64.2036	97.3554	97.0449	98.4305
05C22|THRS|IPR018163	87.689	92.8904	81.9347	87.5	50.1062	66.5948	78.4483	79.0217	86.6091	71.7672	72.6891	94.3617
05C22|THRS|IPR006195	16.6189	1.76991	55.4572	5.69801	50.1441	15.3846	5.69801	42.4855	28.0802	5.41311	2.55682	25.5014
05C12|PURD|IPR020559	8.66983	44.2543	33.8631	2.00946	50.1199	13.0896	0	41.5865	20.3791	0	6.98529	35.5932
05F3K|RECR|IPR034137	0		4.54545	15.5556	50.5747	65	46.6667	3.84615	0	10	26.4368	12.6437
05C2N|RLMB|IPR001537	61.215	4.44444	72.2222	0	50.3401	2.91262	0	44.1441	4.62963	7.76699	11.9266	0.877193
05EQY|PRMC|IPR002052	11.4232	0.384615	23.9623	71.3235	50.1832	5.90406	12.3656	38.015	25.9259	4.05904	11.7647	7.69231
05CIM|ALAS|IPR009000	49.6879	50.2	92.1916	98.2005	48.7245	90.5128	86.2644	81.3054	78.866	81.6667	85.1091	94.1397
05CU0|RSMI|IPR018063	7.80669	42.3954	29.8479	23.1884	50.1792	3.80435	28.1362	23.5714	11.8971	14.4928	23.8806	4.80427
05C22|THRS|IPR002314	3.9261	24.3719	39.6985	35.1852	50.1147	0.231481	28.2407	10.4895	41.6667	0	1.36364	28.833
05C46|GLMS|IPR035466	18.6722	9.07173	13.6842	0	36.6597	38.9234	26.9151	31.9018	50.2	36.646	0	1.4553
05D27|RPOC|IPR000722	8.9172	0	0	15.8768	43.448	2.29068	6.12164	21.8	14.8531	59.9291	77.2514	16.5129
05C4J|ATPD|IPR004100	83.4586	81.2658	81.6456	36.6751	50.1259	94.6701	95.6853	84.3902	73.5369	98.9848	77.4436	72.796
07EEN|MURE|IPR004101	3.47722	37.931	10.8883	0.488998	89.6386	23.9609	3.66748	6.40394	19.802	53.7897	9.95146	10.6329
05CJS|COABC|IPR036551	22.807	15.7895	37.9808	0.454545		29.1498	0	5.15021	48.6239	45.4955	20.9302
05CKH|METG|IPR009080	72.3265	83.2272	82.4034	91.7308	50.1109	88.2883	68.26	83.4369	53.1549	90	96.6518	68.5775
05C4J|ATPD|IPR036121	89.313	80.5128	80.7692	36.399	50.1276	91.6237	95.4663	85.6079	71.9072	98.9637	76.3959	69.821
05CXB|PURM|IPR016188	10.3516	22.1739	15.2174	29.3033	42.1371	28.7755	27.8689	50.6224	3.41365	14.5907	24.5902	8.75
05C70|ENO|IPR036849	10.1562	1.55039	3.87597	0	50.3876	10.1562	69.1406	0	10.1562	96.4844	21.374	10.9375
05F03|MURI|IPR033134	16.0072	47.8903	11.6667	13.6538	50.1873	1.97842	0	61.1538	11.7761	18.315	39.4531	12.5
05C40|RNR|IPR040476	38.5235			49.6622	2.46479	5.01319	40.4472	40	31.554	15.6081	3.4626	11.6901
05CKJ|RUVB|IPR041445	95.5939	40.1141	58.7786	97.1483	50.1923	88.5932	90.8745	80.7407	92.1986	29.2776	94.1509	95.7529
05CAE|FMT|IPR002376	2.18978	94.9324	2.8169	2.91971	81.4815	83.3333	2.89855	12.5954	0	5.7971	5.10949	2.20588
05C40|RNR|IPR022966	63.1117	1.12903	9.27419	15.1899	34.6912	35.0248	10.2792	42.7481	19.0022	63.3544	2.97927	0
05C25|PRIA|IPR027417	1.93906	47.1074	17.1315	25.656		5.98291	4.66472	78.1457		18.6589
05C07|ILES|IPR001412	29.5503	4.18042	16.7219	26.8608	49.4028	50.639	3.94036	27.6387	21.9957	29.2017	32.7887	8.32427
05CKH|METG|IPR014758	0	26.1566	87.4101	8.05369	50.289	7.06522	0	24.3151	3.92157	5.36913	3.80117	87.8788
05CDG|ATPA|IPR000793	74.4819	95.6989	48.3871	23.6364	93.9898	74.8052	98.961	0	96.2435	95.8442	95.2	98.6667
05C3G|YCHF|IPR041706	53.8462	16.4835	29.6703	28.5714	50.5495	2.1978	8.79121	8.24176	13.1868	86.8132	0	6.59341
05C8N|CYSS|IPR032678	96.9136	25.7862	16.1491	1.3245	50.3185	1.3245	7.28477	5.66667	0.666667	8.60927	48.4076	43.3824
05F3K|RECR|IPR015967	61.5183	41.4706	94.6746	95	50.2825	87.5	18.8889	86.9565	91.5254	94.1667	79.661	92.1196
05CU6|CARB|IPR036897	98.4766	36.7521	75.2401	99.5087	50.0549	88.7677	56.441	82.9521	96.5027	91.385	21.1921	94.7426
05C70|ENO|IPR020810	14.5833	0.724638	10.1449	0	50.3497	7.93103	78.6207	0	0.699301	96.8966	30.5556	19.7183
05CWT|ERA|IPR005225	19.337	9.09091	9.85915	3.28467	26.6187	18.4783	4.96454	64	97.9167	51.0949	2.14286	3.92857
05D27|RPOC|IPR042102	96.3171	87.6996	79.1812	86.3455	91.5466	96.2669	77.4027	7.93269	52.3962	91.8983	37.0841	85.5163
05CDG|ATPA|IPR038376	73.8281	95.6989	48.3871	23.2376	93.9276	73.107	98.9556	0	92.1875	95.8225	94.6237	99.7319
05F03|MURI|IPR018187	18.75	48.3264	12.3967	15.6489	50.1859	29.6429	0		45.5939	20.9091	44.9612	3.21229
05CU7|TSF|IPR036402	97.4359	100		50.8621		86.2069	12.931	83.6207	89.3443	69.5122
05C07|ILES|IPR009008	88.4253	91.3103	97.2299	94.8579	38.3266	98.6684	97.0706	41.7123	16.0162	84.3586	85.2582	50.542
05CAJ|GLMU|IPR038009	7.25191	20.339		12.5	16.1654	4.35606	65.1568	42.1642	6.10687	34.0909	30.3089	53.4722
05CSS|PHES|IPR006195	0	0	92.4242	27.7778	17.8261	7.24638	15.0794	84.127	3.0303	31.1594	25	16.8889
05C8N|CYSS|IPR014729	100	1.4881	19.1176	4.0625	50.3049	9.0625	15.625	7.91139	4.71698	0.625	58.8957	49.6454
05C2N|RLMB|IPR029028	65.0685	0	75	36.2319	50.4505	4.34783	0	37.6344	30.137	8.57143	4.86111	10
05D4J|CCA|IPR003607	43.1373			22.7891		4.0404	17.6849	23.8908	52.9221	24.0803
05C40|RNR|IPR003029	41.6779			49.589	1.7094	18.3155	70.7418	24.9311	0.780312	36.3014	17.6224	10.5114
05CKJ|RUVB|IPR003593	14.7343	66.2562	75.2475	8.85167	50.2475	2.39234	0	30	6.35965	23.9234	28.5024	21.0784
05C4J|ATPD|IPR000194	5.69106	26.7857	17.6587	28.8306	50.1961	0	14.7177	13.6187	43.9024	48.3871	28.0156	52.3529
05D1H|RARA|IPR021886	10.1504	59.8326	28.0335	17.0819	50.1901	13.5231	6.04982	37.037	0	3.55872	35	69.8864
07QJF|GLMM|IPR005843	52.5199	29.0909		98.2713	50.1305	94.8138	97.5	45.5026	93.0052	97.0745	42.6893	97.6316
05C40|RNR|IPR022967	40.9214			50.0684	1.77809	19.7597	71.0562	25.1719	0.780312	37.0041	18.9076	10.2418
05C77|LIGA|IPR012340	84.4482	41.3005	6.67838	34.8048	43.2161	8.9983	4.0678	58.4345	5.47753	5.26316	35.4452	4.02098
05C22|THRS|IPR012676	45.0172			98.887	50.0852	78.4247	100	10.3627	95.8763	87.1575	75.4653	82.568
07QJF|GLMM|IPR016066	18.0046	46.5675	23.3945	40.8257	50.1131	12.156	34.6591		3.26577	25.4587	21.6063	29.3258
05D1H|RARA|IPR008921	0	49.3213	19.0045	11.6981	50.2058	10.1887	8.67925	38.3858	8.84615	9.0566	30.9917	97.551
05CI4|DNAA|IPR013317	1.1811	54.4643	57.5893	47.5904	50.2193	39.4928	0	9.57096	0	24	50	0
05D27|RPOC|IPR007080	24.183	7.10009	50.8113	31.7593	31.7059	10.3704	9.30556	39.8496	1.39795	65.9722	24.0363	37.6392
05CA4|VALS|IPR009080	96.8883	43.2927	51.446	93.6599	50.0796	74.3516	94.9568	92.6194	20.908	72.3343	90.1929	85.44
05D4J|CCA|IPR032828	76.5043	48.6111	75.945	54.2735	50.1416	82.1937	70.8571	94.0922	97.4063	70.1613	79.0087	64.9171
05CPH|METK|IPR022629	77.1218	80.5054	83.2143	90.4494	50.1792	92.3507	79.0262	14.5756	67.3835	40.824	94.1281	93.007
05D27|RPOC|IPR007066	95.7327	86.6448	63.2994	86.1422	91.0368	94.9681	75.8786	7.52427	49.3579	91.7131	35.3635	84.8703
05C22|THRS|IPR004095	42.2414			98.7113	50.0853	77.4914	100	9.87868	95.5172	88.2302	72.619	82.0273
05CWT|ERA|IPR030388	6.32184	3.2	2.8	1.51515	25.1908	53.0075	1.47059	72.3404	97.8102	47.7273	26.7176	4.19847
05CI4|DNAA|IPR027417	3.84615	47.6395	64.3777	48.8235	50.2137	42.9078	0	11.4379	0	24.6094	50.8197	0
05CAE|FMT|IPR001555		25.0883	54.078	25.6849	46.0208	39.726	0	53.5088	17.1821	1.88356	30.5556	24.3056
05CI3|TYPA|IPR009000	95.8963	99.1718	97.5155	93.1373	50.1087	89.3246	52.1786	16.3223	46.2656	96.732	70.8333	46.2845
05C12|PURD|IPR020560	65.0746	69.0769	12.3077	84.5238	50.1497	79.3769	89.3175	62.7273	72.619	94.3284	78.2209	95.7317
05CAJ|GLMU|IPR011004	8.42491	7.74908	71.5867	15.3846	16.2921	13.9194	68.8136	45.4874	18.9139	39.3382	32.3755	10.8108
05C91|PURA|IPR033128	65.5374	12.3457	35.3086	35.6322	50.1193	4.27553	25.6532	34.4418	37.2941	6.53207	31.4904	11.1369
05CI4|DNAA|IPR038454	71.978	99.4429	63.4349	69.6676	50.137	78.7013	98.8889	14.4048	99.2925	82.41	51.8519
05C8N|CYSS|IPR009080	51.2048	30.6991	95.2888	83.5962	31.686	89.2744	99.3691	57.3134	94.0252	95.2681	36.8732	85.8006
05F03|MURI|IPR015942	7.89474			15.0794	50.6329	19.5122		69.2308	0	25	19.8276	56.0748
05C22|THRS|IPR012675	37.7816			98.1865	50.0856	77.7202	100	9.14634	95.3206	87.6511	71.5017	81.1966
05C25|PRIA|IPR014001	30.3636	75.9346	4.73441	58.8785	43.0233	1.47601	2.23881	33.5835	17.6796	12.1269	18.2421	53.1561
05CA4|VALS|IPR002300	11.0465	72.4522	17.8914	0	50.1484	7.78443	29.0419	61.5152	54.9793	9.28144	33.6336	5.09383
05CGR|SERS|IPR042103	95.625	83.6013	76.5273	17.737	50.1567	72.0183	56.2691	35.7362	100	77.5229	91.0494	91.875
08UIK|RPLK|IPR036769	13.7681	57.3529	88.2353	80.8824	50.7463	60.2941	27.9412	96.4286	97.0588	88.2353	100	86.9565
05C77|LIGA|IPR004150	82.947	41.8564	15.7618	40	43.6877	6.38655	4.87395	60.241	6.26741	8.57143	37.9019	5.026
05CGR|SERS|IPR010978	93.2692	80.5281	72.6073	41.8495	50.1608	75.7053	50.1567	29.0881	100	76.1755	86.3924	91.6667
05C73|TOPA|IPR003601	3.03413	75.1634	24.878	21.6216	42.7152	38.3142	0	58.8321	19.9744	22.7156	3.30033	43.3387
05CHN|CLPX|IPR003959	15.4812	26.4019	49.5327	46.6814	60.8597	31.4159	43.8053	15.5738	22.2689	11.5556	9.82143	20.9302
05C12|PURD|IPR011054	62.4625	68.6728	11.4198	84.1317	50.1497	77.9762	89.8507	62.31	72.1557	94.012	77.5385	95.4128
05CHN|CLPX|IPR003593	5.09259	29.3878	77.9592	54.9505	69.6911	24.505	53.9604	6.78733	13.9535	0.995025	9.25926	9.61538
05CSS|PHES|IPR010978	57.3222	65.5242	83.3955	50.4149	85.7692	56.1983	96.281	44.2387	59.5238	73.029	84.5283	88.2353
05CI3|TYPA|IPR031157		12.6065	40.3748	10.8108	50.0842	18.2432	38.0068	74.6599	48.1301	20.0169	15.3333	0
08RA9|RPSE|IPR020568	93.6047	63.2911	100	50.5814	50.5814	78.1609	87.3563	44.6237	85.6322	85.6322	9.30233	93.6047
05C12|PURD|IPR037123	56.3636	68.6728	11.4198	83.3333	50.152	80.1205	88.7879	61.8902	70.6949	98.7879	74.0741	95.7187
05C07|ILES|IPR009080	54.2097	99.3976	44.2598	68.3812	36.8341	50.6686	96.7311	95.3383	96.4018	93.4815	28.5281	75.5319
05CKE|RPSC|IPR036419	0	99.5413	0	94.9074	50.4673	70.8333	95.8333	81.4815	100	50.463	96.3303	98.6111
08RA9|RPSE|IPR014721	97.9452	60.274	100	50.6757	50.6757	83.7838	82.4324	43.6709	83.3333	83.1081	1.94805	100
05CKH|METG|IPR029038	32.4201			43.2348		33.1858	0	65.0769	26.4615	11.7418
05CI4|DNAA|IPR003593	5.84795	62.4204	39.6497	1.52091	50.1597	47.2414	19.6226	50.7732	0	25.3788	44.6483	16.8224
08UIK|RPLK|IPR020784	68.8312	12.3377	36.3636	38.961	50.6579	6.49351	42.2078	11.3924	23.0769	39.6104	31.5789	2.5974
05C12|PURD|IPR020561	40.6383	48.4375	0.446429	8.43882	50.2155	26.8908	10.5042	37.3913	82.6271	2.54237	34.9558	21.3974
05C40|RNR|IPR013223	14.0442			36.79	5.63961	76	1.72185	22.3702	13.3877	26.4861	57.2404	50.2063
05CGR|SERS|IPR015866	94.6372	82.4675	74.6753	15.5864	50.1582	72.2222	54.0123	33.2817	100	76.8519	89.441	91.7981
05CAJ|GLMU|IPR018357	6.10329			48.8318	46.7366	15.4206	44.3459			14.486	66.5877	4.21286
05C3G|YCHF|IPR023192	80.3887	24.5614	84.9123	84.0989	50.1792	93.6396	82.3322	15.0177	76.9366	96.8198	97.3684	42.5862
05CSS|PHES|IPR004188	66.2791	22.7099	73.2824	61.1538	87.8136	66.3462	93.4615	54.9618	51.2915	83.4615	92.6316	75.1232
05CU0|RSMI|IPR035996	29.5082			8.95522	50.6849	20.8955	0	12.5	97.0588	15.6716	68.3333	8.10811
05C40|RNR|IPR011129				35.1656		74.7736	1.46082		12.7188	25.2318	37.7086
05CGR|SERS|IPR033729	71.4286	4.2735	0	2.38095	50.3937	0.793651	100	100	11.1111	2.38095	15.2672	17.1875
05DNJ|RADA|IPR020588	86.3057	67.0034	87.5421	23.9617	75.7329	49.5441	86.859	77.1704	75.082	73.3974	48.8673	73.3333
05D27|RPOC|IPR038120	18.9558	38.7518	0	14.7059	43.8135	38.9641	15.1394	58.9185	24.3189	23.1959	25.7223	76.352
05CSS|PHES|IPR002319	0	47.093	98.8372	2.15054	12.2449	90.3226	0	79.5699	35.4839	9.67742	2.88462	0.740741
07EEN|MURE|IPR036615	2.33236	100	1.43885	1.75953	81.686	25.5132	31.1765	0	66.6667	26.9795	27.9279	14.0244
05C12|PURD|IPR011761	48.8688	41.6667	0	21.5247	50.2294	21.4286	10.2679	33.3333	90.0901	13.5135	34.434	14.486
08RA9|RPSE|IPR005324	46.3158	66.2791	94.186	50.5208	50.5208	96.9072	95.8763	45.098	87.1134	87.1134	2.10526	96.8421
05CDU|DNAB|IPR036185	66.7568	16.6197	99.5787	89.8329	50.1453	62.2222	96.6667	36.3128	61.9565	56.1111	97.1831	84.8837
05KBC|RPLL|IPR008932	58.5526	57.5	100	82.6667	50.6494	85.5263	13.8158	27.5641	100	92	94.8052	54
08RA9|RPSE|IPR013810	46.5686	15.0602	51.8072	50.4854	50.4902	9.61538	10.0962	45.3704	29.1262	37.9808	24.5098	13
05CHN|CLPX|IPR019489	69.3878	33.8658	54.4586	96.0486	35.4037	51.0638	96.2006	76.3006	63.6364	68.5976	73.9264	96.519
05CDU|DNAB|IPR007693	68.1579	11.0354	100	90.1084	50.1412	65.4054	89.1892	36.5123	65.6085	57.2973	92.0765	88.4181
05C9M|ASPS|IPR004364	18.5897	33.557	11.4094	19.3548	50.3247	2.58065	41.2903	36.6013	72.1519	29.3333	25.8278	48.0769
05E5V|NUSG|IPR015869		6.25	0	50.2907		25.2907	37.7907	50.2959	0	47.3837	74.7126
05C22|THRS|IPR004154	64.2468	73.8791	60.2339	51.3562	50.0896	98.3725	84.0868	42.9872	74.2754	57.3237	98.4956	55.4659
05D1H|RARA|IPR032423	76.6854	76.4706	94.5652	79.3478	50.1437	65.4891	78.5326	52.7778	72.6027	89.4022	32.659	40.8571
05C73|TOPA|IPR023406	49.5376	5.45723	4.03818	11.6921	48.281	34.5391	18.0964	15.2463	72.8655	11.3396	59.7615	62.5544
05C2R|RECJ|IPR041122	93.1183	99.7642	99.5283	81.8565	63.1061	35.2321	88.3966	98.0851	98.9316	0	18.0704	30.4539
05K7D|RIMP|IPR035956	6.16438	85.2941	94.3662	93.1507	50.6849	95.7746	83.1325	0	50.7143	94.5205	93.1507	58.8889
05DC1|PURH|IPR016193	0	65.7635	70.936	4.52489	73.7864	6.95652	40	0	39.6396	0	48.9583	47.1154
05CII|UVRC|IPR036876	47.1767	84.5884	94.1696	77.7379	80.0557	35.009	42.9982	81.7708	83.1532	75.2244	8.87246	91.0017
05C4J|ATPD|IPR003593	15.0183	29.6167	21.6028	30.9091	50.1767	42.5455	18.1818	17.0775	49.4505	48.5455	26.3158	49.6466
05D0T|TRUB|IPR002501	19.6078	25.2	27.4074	10.6509	27.4834	14.3713	80.2395	26.4151	22.293	4.19162	74	68.0851
05C46|GLMS|IPR035490	13.9434	1.11857	29.4643	0	33	68.7912	68.3516	57.2052	3.05011	26.5934	93.7778	5.92105
05D27|RPOC|IPR007081	85.1636	79.1811	78.6621	100	28.9965	33.2168	87.6457	99.051	90.2353	13.6469	56.3754	45.0231
05II7|PROC|IPR008927	2.32558	34.8993	72.1088	36.1963	19.8171	34.0491	36.1963	9.94764	50.2994	32.8221	77	0
05CKJ|RUVB|IPR008824	14.4886	91.0112	88.7006	6.17978	50.2857	4.49438	29.2135	15.6757	3.04569	87.6404	9.72222	7.47126
05CSM|NTH|IPR003265	26.5823	29.6296	50	37.5	50.7246	33.9286	0	27.6923	24.5614	53.5714	23.8095	50.9434
05K9Q|RPLI|IPR009027	41.3043	4.30108	87.6344	8.06452	50.5263	2.15054	3.76344	92.5532	12.3656	73.6559	28.7234	4.21053
05CGR|SERS|IPR002314	43.6735	50.2146	1.72414	17.7866	50.2033	17.0635	19.8413	23.4127	47.9339	35.3175	35.0598	70.2429
05CDU|DNAB|IPR027417	0	22.4599	16.4021	28.8991	50.2538	30.137	10.5023	91.2037	3.49345	92.6941	39.196	27.5
05CU7|TSF|IPR009060	9.3361	3.26797	80.2288	19.7425	39.4628	3.64807	37.3391	29.7414	28.3898	0	96.0744	67.2355
05CCW|UVRB|IPR036876	81.9182	93.1485	98.2085	66.88	87.701	92.1975	69.3164	13.6792	10.0954	22.7778	56.2903	90.0161
05CKH|METG|IPR001412	8.08824			5.63063	50.0758	83.3096		68.7964	32.4666	21.1712	9.5679
05BZ5|DNAJ|IPR036869	18.3594	99.6212	86.2782	53.0075	50.1838	98.5185	10.9434	33.2692	98.8679	99.2481	58.1132	72.8625
05II7|PROC|IPR029036	4	34.8993	72.1088	39.1566	19.8171	29.5181	37.9518	11.7949	57.8947	34.9398	78.0788	1.24224
05C8N|CYSS|IPR015273	34.5499	42.9293	89.9497	78.5	42.2604	96.5	91.5	72.8571	70.1754	87	26.4339	45.2442
05C22|THRS|IPR036621	68.6679	70.3407	51.8036	45.4887	50.0928	98.8722	78.1955	36.6541	78.5714	53.5714	99.0826	46.1111
05K9Q|RPLI|IPR036935	31.1111	2.24719	89.8876	11	50.5435	5.5	7	92.3077	17.6768	79	20.4082	16.1616
05C70|ENO|IPR020809	5.28846	54.7382	3.61596	40.0955	50.1193	4.77327	42.8401	87.7108	26.6827	45.5847	48.0998	14.9644
05CIM|ALAS|IPR012947	10.2353	74.125	3.07882	31.7308	48.8053	16.6867	53.125	42.5948	4.39759	64.5858	37.1703	38.7366
05D4J|CCA|IPR006674				44.586		8.9172	25	0.898204	69.7819	63.5015
05EQY|PRMC|IPR040758	69.5455	98.3092	83.7209	70.6161	50.237	54.2857	99.5413	46.1364	45	79.7619	12.1495
05CI4|DNAA|IPR018312	26.2693		3.68171	37.4439	50.1176	31.1839	14.6205	78.3567	0	38.9262	20.0688	90.7834
05CWT|ERA|IPR009019	3.22581	90.6077	21.1111	83.871	82.2404	2.15054	27.4194	10.6599	11.5183	4.83871	74.4565	16.9399
05CGR|SERS|IPR006195	85.4054	35.5556	0	22.5806	50.2688	20.5405	19.4595	100	15.7895	1.62162	3.66492	74.3316
05C1M|CARA|IPR002474	2.84553	90.7025	69.8347	0	50.2193	0	4.74453	99.1903	4.43548	3.57143	3.81356	100
05KBC|RPLL|IPR036235	67.4242	37.3134	100	80.303	50.7576	80.303	29.5455	5.30303	100	90.9091	89.3939	36.7647
05CFD|RPLB|IPR022671		43.0189	30.9434	47.9008	47.9323	34.9237	50.1908	41.1654	0	47.9008	22.9323	29.5113
05K9Q|RPLI|IPR020070	11.165	8.33333	67.1569	12.8571	50.4808	11.9048	9.04762	93.2692	20.098	81.7308	29.1262	37.8505
05F3K|RECR|IPR006171	34.9515	60.4762	4.80769	28.3019	50.4854	80.1887	66.9811	9.3985	15.3846	0	57.2816	26.2136
05CU0|RSMI|IPR014777	88.5294	6.875	3.125	20.5357	50.2941	20.2381	29.8246	94.152	100	4.16667	16.4706	1.16959
08UIK|RPLK|IPR036796	66.1972	9.15493	35.2113	34.507	50.8772	21.1268	47.8873	8.21918	50.7937	38.7324	38.5714
05F3K|RECR|IPR023628	50	16.3399	100	87.2727	50.3125	47.2727	13.0303	80.9524	92.236	95.4545	51.875	77.7108
05CCW|UVRB|IPR014001	45.7364	80.1688	3.16456	5.88235	45.1807	1.94553	74.3191	76.4479	0	5.44747	95.9184	6.4257
05C91|PURA|IPR042110	80.236	83.3333	46.2264	96.2536	50.1511	42.3423	48.048	88.8889	20.178	79.5796	82.3171	41.9825
05CI4|DNAA|IPR024633	74.8792	100	72.1932	26.0494	50.1289	72.6852	84.2752	20.3905	99.3521	68.3498	27.7778
05CFD|RPLB|IPR014726	40.6566	0	4.0404	93.1122	43.4673	58.1633	50.2551	18	15.9898	92.0918	26.2626	0
05KA4|RUVA|IPR010994	78.626	68.1034	55.7018	9.02256	33.7209	10.6061	61.7424	21.5447	55	38.6364	4.51128	5.34351
05KAR|RPLX|IPR005824	17.5676	36.0465	88.3721	31.8182	50.7353	23.9437	11.2676	29.6053	54.6053	29.5775	60.5634	8.95522
05CU0|RSMI|IPR000878	59.2593	21.2329	1.44928	14.7727	50.5435	11.3636	15.3846	38.587	95.935	68.75	51.2346	15.5914
05DTN|RIBF|IPR015865	66.6667	67.7419	17.3913	0	79.7872	16.4021	52.6829	16.1616	15.4255	0	11.8557	100
05C4J|ATPD|IPR020003	42.4176	1.86404	41.0088	46.7849	50.1089	30.3769	44.7894	45.4936	44.5434	49.1131	28.1996	20.1525
05II7|PROC|IPR036291	64.2857	29.2793	92.9688	47.7876	56.1947	63.7168	60.4348	71.4765	96.6102	42.9204	48.3221	80
05D0T|TRUB|IPR020103	38.5714			2.5	15.9722	88.4615	73.4177	17.7632	82.4324	46.1538	1.47059	5.6338
05CDK|FTSZ|IPR008280	4.31655	68.2171	4.70588	29.4007	50.1672	73.4082	53.3708	0	70.7447	32.9588	7.8853	51.9737
05CFD|RPLB|IPR012340	29.085	94.6875	88.125	41.0596	91.5584	2.64901	50.3311	72.7273	99.3333	39.7351	94.8052	48.3871
05D27|RPOC|IPR007083	15.367	51.9137	0	25.4932	47.087	61.4568	32.3976	59.7926	33.6003	31.2263	55.3117	34.715
05CDG|ATPA|IPR000194	54.8611	9.44056	52.7972	63.2404	44.7195	30.3136	50	0	45.1389	60.8014	0	37.0629
05CU6|CARB|IPR005480	75.0524	43.763	23.4683	61.5142	50.0531	85.5042	68.6646	88.5021	62.4211	91.0714	27.2145	73.9683
05CCW|UVRB|IPR006935	61.1296	43.8069	30.8743	28.2353	28.4787	10.6061	87.6047	19.4946	32.0604	29.0404	70.2804	7.60668
05CCW|UVRB|IPR024759	97.082	75.6494	87.8247	18.8095	41.1576	58.2278	66.9304	83.4385	88.3758	58.9399	0.16129	74.1573
05D1H|RARA|IPR027417	99.5238	84.375	5.44554	30.4545	50.2525	97.7169	100	45.8716	96.2791	28.0822	96.3942	14.2857
05CWT|ERA|IPR027417	43.6242	15.7658	2.03252	22.4299	19.0476	92.5234	16.3636	61.2069	97.3214	71.9626	0.952381	8.65385
05C40|RNR|IPR001900	13.3333	74.8485	21.8182	2.05761	40.4396	6.34921	31.1983	79.3033	41.4948	36.214	43.7768	61.0989
05E5V|NUSG|IPR008991	0	0	0	50.3968	50.3968	40.4762	98.0159	50.4098	12.3967	28.1746	33.0709	88.9706
05C1H|MNME|IPR006073	37.8151	95.8716	98.1707	4.46429	50.1412	6.01719	62.5	43.0636	5.16304	43.2432	0	6.25
05C70|ENO|IPR020811	73.913	97.8947	89.2982	25.8278	50.1656	80.298	36.4238	36.745	67.893	40.2318	91.8874	55.9211
05DTN|RIBF|IPR023465	60.1156	65.7534	0.675676	11.236	78.5311	14.6893	77.0833	6.38298	25.4237	0	14.4068	100
05C77|LIGA|IPR004149	49.9234			62.1118	48.0061	47.5155	28.8043	21.2312	65.9603	7.37578	31.3573	16.4537
05CWT|ERA|IPR015946	5.02283	90.6077	22.0994	81.2834	82.4324	4.27807	31.016	12.4378	12.8866	5.34759	76.8817	31.3514
07QJF|GLMM|IPR005844	1.60772	9.62145	86.1465	22.2045	50.1577	35.1438	6.15142	52.9221	46.5839	23.8019	67.9245	53.4268
05CKJ|RUVB|IPR036388	59.4961	67.6357	63.035	41.9231	50.1916	100	35.3846	37.1747	98.8636	75.3846	47.3881	66.9231
05C1M|CARA|IPR035686	85.0746	0	68.2292	39.7196	50.2762	0	89.4273	36.5	7.46269	40.9756	30.9524	8.19672
05CW6|RPLE|IPR020929	58.642	31.0976	50.3049	38.6503	50.3067	91.411	86.1963	95.092	96.6258	40.7975	26.9939	76.2195
05C1M|CARA|IPR029062	82.6923	0	70	61.5854	50.3472	95.122	90.9605	40.9091	41.1765	97.4194	18.125	93.662
05K7D|RIMP|IPR028998	76.2376	35.443	17.7215	0	50.6024	79.2683	4.7619	21.9178	50.6098	35.7143	62.6506	24.7525
05CU0|RSMI|IPR014776	26.7081	72.6708	62.7329	77.8443	50.2841	72.4551	65.8824	49.4186	24.0196	95.8084	70.625	72
05CTF|RPOA|IPR036643	70.7547	29.6296	87.5	55.3922	50.2618	87.2549	78.1863	50.2451	17.7033	43.6275	93.2642	75.2632
05CDK|FTSZ|IPR018316	23.3577	69.9605	4.16667	28.8679	50.1689	72.4528	53.0189	0	70.4301	31.6981	5.86081	51.6556
05C1M|CARA|IPR036480	8.11404	93.3036	67.4107	0	50.237	0	2.35294	99.1266	0.655022	6.00858	35.6164	99.0521
05CI3|TYPA|IPR005225	13.1635	36.0169	7.30932	24.4235	50.1068	44.0252	5.23013	80.3383	0	38.0753	92.8423	70.5394
05CDG|ATPA|IPR027417	51.9651	23.1278	52.4229	52.8509	43.4156	70.614	25.6579	0	58.952	47.5877	0	36.0619
05D6X|TRMD|IPR029026	55.2632	77.3438	100	28.5714	50.5618	58.2418	35.1648	12.8205	97.6471	97.8022	34.5238	89
05CDG|ATPA|IPR033732	52.6087	23.4649	52.6316	53.0568	43.4694	71.8341	25.7642	0	59.5652	48.2533	0	33.7719
05C9M|ASPS|IPR029351	79.2339	49.3902	36.0489	49.1935	50.1008	83.2661	47.2782	13.1737	78.2696	85.336	67.004	97.2056
05DTN|RIBF|IPR015864	3.84615	83.6066		92.9134	20.9924	92.1875	76.3889	62.6866	63.8462	74.4094	78.3217	24.8
05CKE|RPSC|IPR001351	0	27.1523	3.31126	46.3576	50.3676	8.60927	47	86.4865	94.5205	50.3311	37.4074	13.7037
05CCW|UVRB|IPR001943	83.7246	73.955	89.3891	59.5912	89.5072	92.79	48.4326	15.2344	15.2756	27.0376	60.2236	79.4913
05E5V|NUSG|IPR014722	0	0	0	50.4065	50.4098	56.9106	100	50.4274	11.6667	26.4228	30.8943	88.6364
05DNJ|RADA|IPR020568	35.8491	42.5197	80.7087	93.1298	10.5882	92.446	0	67.3152	41.1067	81.8008	98.6328	89.6552
05CII|UVRC|IPR001162	70.4268	10.9034	22.3975	52.1739	84.6519	71.4286	51.5528	0	13.3127	5.2795	76.0252	8.49315
05CI3|TYPA|IPR000640	14.0952	0.289017	22.5434	49.4318	50.0954	3.98482	68.2765	50.8721	79.2727	42.9924	46.2264	38.8785
05CU6|CARB|IPR011607	63.3653	96.8487	82.1429	45.1974	50.0538	22.7902	41.9424	65.9506	86.2179	51.6542	87.0588	39.4877
05CI3|TYPA|IPR035651	15.5722	0.763359	24.2366	50.0945	50.0938	4.7259	68.8091	53.3333	81.8841	43.3837	50.6494	24.8162
05D6X|TRMD|IPR023148	94.5355	38.6628	1.16279	100	50.3012	74.0964	97.2892	98.2759	39.7661	14.4578	90.8537	32.1053
05C9M|ASPS|IPR004115	63.2287	89.9314	60.6407	44.1704	50.1121	85.2018	27.3543	15.9551	56.1521	84.3537	65.7658	88.3929
05K9Q|RPLI|IPR036791	0	85.8333	85	73.3333	50.8772	95.8333	85	0	88.3333	16.6667	56.8966	93.2203
05E5V|NUSG|IPR005824	26	1	0	50.3425	50.3311	28.0822	90.411	50.3448	38.8889	38.0137	33.3333	62.4204
05C2N|RLMB|IPR029026	100	0	73.4848	55.1282	50.4098	16.8831	0	98.7179	31.3253	25.974	1.33333	16.2791
05CDG|ATPA|IPR020003	42.0792	46.0366	34.1463	47.123	48.1336	24.504	44.246	47.1344	26.0396	43.9484	27.3834
05CU6|CARB|IPR036914	64.1189	96.8487	82.1429	45.7356	50.0536	22.7902	42.5373	62.955	86.5528	49.7338	87.0588	39.6588
05C1H|MNME|IPR018948	88.7574	67.6829	43.1611	23.8235	50.1449	93.4844	12.3529	5.07463	97.9532	62.8895	92.3529	91.6898
05CII|UVRC|IPR010994	30.9339	99.619	69.4818	10.8987	22.2222	92.1905	71.7557	74.8148	77.8846	0.380952	99.8024	78.7387
05CBA|PURF|IPR000836	17.9949	11.8812	8.63787	30.3109	50.1416	35.8974	42.3077	78.3375	65.9631	35.641	78.7798	17.2131
05C2N|RLMB|IPR029064	0.581395	79.6178	24.2138	4.73373	50.2463	73.8095	72.0238	7.75862	1.15607	45.2381	45.6647	68.4211
05C70|ENO|IPR029017	73.7201	90.1786	87.3214	20.5085	50.1684	76.9492	34.9153	34.8123	69.5205	36.4407	97.9592	53.5354
05D0T|TRUB|IPR032819	74.5833			78.2869	23.2932	65.3226	10.0806	79.9197	97.1193	98.1855	22.2672	55.4656
05D1X|RSMA|IPR023165	96.1165	30.303	48.4925	97.8155	50.2273	83.9806	92.7184	12.8571	49.2611	49.0291	26.087	88.3028
05C1H|MNME|IPR027417	9.74026	100	8.84146	44.8052	50.2976	59.2814	44.8052	51.634	29.0323	41.3174	30.303	5.72917
05CII|UVRC|IPR038476	79.5918	7.55149	9.09091	25.7471	85.7143	79.7701	50.8046	44.4934	12.5285	46.4368	24.1379	9.93789
08UIK|RPLK|IPR020783	16.2162	60.274	89.0411	85.1351	50.6944	5.40541	5.40541	96.7105	97.3333	89.1892	84.7222	43.8356
05DTN|RIBF|IPR014729	8.22785	83.871	1.55039	90.625	20.0787	67.1875	100	90.2256	63.2812	75	90.3571	33.3333
05CIM|ALAS|IPR018164	1.76991	29.9342	18.9873	15.0307	96.9605	98.1651	29.7546	10.9792	98.4709	9.17431	16.5152	51.3975
05CFD|RPLB|IPR022666	83.9196	52.7363	53.7313	43.1818	43.5644	30.303	50.2525	98.5149	48.4848	42.1717	90.5473	84.3284
05DC1|PURH|IPR011607	29.602	70.8672	18.1572	58.2461	35.3261	19.1816	0	51.0526	74.7436	58.9005	1.43266	60.9164
05C1H|MNME|IPR027266	90.3614	63.8889	41.8462	20.3593	50.1484	90.4899	15.5689	2.43902	99.7015	62.2478	91.369	93.2394
05D1X|RSMA|IPR020596	4.11523	15.6904	7.08333	47.561	50.1873	68.2927	51.626	70.1613	32.3651	19.5122	69.9275	42.2794
05C91|PURA|IPR018220	9.02778	18.7042	40.0978	39.18	50.1182	82.3529	100	38.8235	40.4429	7.41176	21.7857	31.2644
08RA9|RPSE|IPR018192	47.3684	36.087	76.5217	50.3731	50.3731	12.2222	14.0741	46.4286	33.9552	40.7407	39.5522	32.197
05BZ5|DNAJ|IPR036410	87.1622	30.6667	41.0596	15.2597	50.1623	18.241	2.65781	86.9565	50	9.93377	28.4281	60.396
05C2R|RECJ|IPR003156	46.6819	70.2206	29.9754	42.0582	14.9612	69.5749	15.66	0	11.7381	48.0984	72.0379	60.9538
05CA4|VALS|IPR037118	87.3743	8.60349	66.0424	36.5909	50.0617	72.3864	35.1136	96.7963	55.3171	65.5682	51.4286	92.654
05KAR|RPLX|IPR041988	9.52381			58.75	51.3158	21.25	17.5	51.1364	66.25	13.75	85.3659	27.027
05C4J|ATPD|IPR024034	8.02292	33.2857	100	98.6957	50.1416	71.0145	74.4928	71.0306	96.2209	48.8406	22.2222	43.75
05CM0|GUAA|IPR004739	4.2042	12.963	12.3457	9.39394	67.3352	55	12.2727	88.2883	43.8438	26.0606	99.6942	51.2048
05CA4|VALS|IPR009008	22.6071	97.2261	96.6019	48.3912	50.0685	58.5586	15.444	21.5385	80.1518	99.2278	86.3448	40.8377
05CDU|DNAB|IPR007694	6.97674	9.70588	12.2807	27.3399	50.2762	56.8627	3.92157	96.5174	59.434	97.549	42.623	19.5652
05CDU|DNAB|IPR016136	59.375	1.59744	82.8025	88.1107	50.1724	41.2338	88.9968	9.18033	40.4459	55.7276	99.6711	98.9691
05CI3|TYPA|IPR042116	24.6465	79.6296	56.3786	31.7719	50.1014	67.0061	84.3177	98.768	74.9027	62.1181	60.2204	25.1984
05CDK|FTSZ|IPR037103	83.4545	87.2093	82.4219	28.8679	50.1661	82.3308	62.0301	0	72.6821	85.7678	8.86525	70.7395
05CU6|CARB|IPR033937	69.0722	85.5102	23.4455	10.6736	50.0527	20.3934	22.487	41.3111	38.6929	0	81.6754	44.1885
05DNJ|RADA|IPR014721	41.5808	59.364	63.0282	70.607	21.3793	95.1807	1.11821	48.8215	46.2633	78.254	98.7719	88.1481
05KA4|RUVA|IPR012340	11.4286	53.719	43.3884	38.0282	34.8921	63.4752	30.8511	14.0152	31.6547	22.695	85.9712	58.4507
05K7D|RIMP|IPR036847	80.9524	43.9024	29.2683	0	50.5814	76.4706	9.1954	27.3333	50.5882	37.931	66.2791	17.1429
05C07|ILES|IPR010663	90.0871			28.3516	48.3942	75.5965	83.0803	75.0554	67.2846	17.6471	47.2222	57.9823
05CFD|RPLB|IPR008991	55.7252	0	0	89.6947	40	88.8462	50.3817	1.52672	60.1562	88.1679	12.9771	6.15385
05C25|PRIA|IPR041236	67.5883	74.2424	70.9193	71.7666	44.0678	75.507	46.3722	70.0787	57.6562	33.3858	83.8755	10.5114
05DNJ|RADA|IPR041166	75.4587	60.1432	38.1862	33.5253	46.8531	75.1111	31.7552	85.5324	57.1596	84.0647	58.9535
05C2R|RECJ|IPR001667	18.7935	19.5707	66.9192	54.4444	48.8746	24	1.55556	95.5682	41.535	94.2529	24.1436	5.74534
05C12|PURD|IPR020562	48.318	38.8715	30.8777	70.2128	50.1543	47.4242	87.8788	100	3.79939	75	99.6825	52.0312
05KA4|RUVA|IPR013849	11.7021	54.0984	43.8525	38.8112	35	63.7324	32.0423	15.0376	32.1429	23.9437	86.4286	59.4406
05CFD|RPLB|IPR014722	17.602	0	0	43.0052	43.4673	61.1399	50.2591	42.7136	89.7436	41.9689	46.1929	60.804
05CA4|VALS|IPR013155	16.7482	41.6554	28.0055	96.2547	50.068	36.3296	90.6367	65.5779	17.7966	80.2747	87.1233	89.6239
05CTF|RPOA|IPR011262	74.0741	62.449	87.3469	17.1674	50.2273	43.3476	87.1245	50.2101	12.8099	50.6438	70.1357	94.5205
05C12|PURD|IPR016185	46.9325	38.3648	29.8742	69.5122	50.1548	47.1125	87.8419	100	3.5061	74.3119	99.6815	52.0312
05D1X|RSMA|IPR020598	81.6327	30.9278	10.4167	15.5	50.4237	26	31	100	20.8333	34	87.4016	14.2276
05CA4|VALS|IPR010978	88.8027	10.2978	65.5087	1.97072	50.0612	74.8874	39.4144	95.4597	59.8837	69.7072	55.2956	86.2676
05C1H|MNME|IPR025867	21.4286	63.8462	96.1538	77.7778	50.3676	8.99281	42.0635	100	79.3651	69.0647	42.3077	46.1039
07QJF|GLMM|IPR005846	79.7059	56.6766	0	11.8694	50.1462	8.30861	37.39	100	58.908	22.5519	40.118	38.2609
05CM0|GUAA|IPR017926	2.43161	8.09969	33.6449	12.3853	71.6763	52.5994	14.3731	86.9301	40.7295	31.4985	99.0741	50.9146
05CHN|CLPX|IPR027417	60.8247			71.8391		2.35294	75.5814		32.6531	23.5294	27.907
05CPH|METK|IPR022628	97.9452	32.6531	10.4027	49.1289	50.1667	2.08333	57.8397	85.1027	4.98339	53.4843	43.8538	17.6471
05CDK|FTSZ|IPR024757	10.7383	69.2029	8	38.0623	50.1567	78.7197	56.9204	0	72.7723	45.6747	13.1757	61.9632
05CII|UVRC|IPR001943	61.552	85.413	93.6283	84.8696	39.1382	48.4348	62.2609	14.8398	58.9878	33.5652	17.7419	92.7393
05CTF|RPOA|IPR036603	77.2727	100	34.4538	73.0769	50.5435	65.3846	85.5769	50.4854	95.3271	35.0962	19.7917	5.49451
05C77|LIGA|IPR013840	98.2833	66.6667	54.3981	11.0619	50.2083	39.823	31.8584	99.1098	90.5488	8.62832	99.5652	41.1765
05CHV|NUSA|IPR015946	5.20231	90.4545	64.2534	20.7865	81.6872	8.83191	74.0741	57.265	62.4277	47.7528	86.9835	91.2037
05C9M|ASPS|IPR006195	17.7778	63.7363	28.5714	36.236	50.2841	11.7978	42.6966	59.322	76.7956	39.8844	22.4138	59.5506
05CA4|VALS|IPR019499	88.8027	5.18519	57.4599	2.46914	50.0612	76.9317	41.0974	95.3409	61.0251	72.2284	54.7472	84.4706
05C2R|RECJ|IPR038763	27.2189	19.7279	85.2113	71.875	80.6701	20.625	58.75	74.5223	71.1538	83.125	79.5148	17.3594
05CBA|PURF|IPR029057	6.47482	18.8285	48.3333	34.1912	50.1908	13.9706	89.3382	91.2892	61.5672	84.9265	11.828	0
05C73|TOPA|IPR023405	94.2029			9.84556		94.3396	21.2355	74.4565	99.2278	8.49421
07EEN|MURE|IPR035911	97.381			26.7003	38.9024	1.25945	18.3879	85.1319	89.0819	58.5642	92.75	64.7959
05C25|PRIA|IPR040498		47.1088	72.1754	0	48.3247	59.691	20.9929	38.3357	56.662	85.6941	22.9086	17.9819
05BZ5|DNAJ|IPR002939	3.75	35.3659	49.1018	36.3372	50.2924	26.1905	93.9394	70	20.1183	49.3976	54.9383	24.6988
05C2N|RLMB|IPR013123	2.60116	78.7097	31.9355	4.46429	50.2358	70.0599	73.9521	10.0575	20.2312	58.0838	47.1264	67.0157
05CII|UVRC|IPR035901	98.4127	74.2972	59.413	28.8499	18.7247	33.0078	8.18713	93.609	99.0234	47.5634	89.899	33.8858
05CM0|GUAA|IPR014729	80.3738	64.5367	8.30671	57.716	27.8592	46.6049	66.0494	19.9377	44.7853	43.5185	15	40.9786
07QJF|GLMM|IPR005845	48.5714	86.1032	93.3908	77.0115	50.1401	80.1724	91.3352	0	39.7183	53.7356	63.4831	0
05CIM|ALAS|IPR018163	29.5238	36.8499	51.895	24.6175	48.613	37.2222	35.9527	78.6107	37.4652	75.9722	50.831	8.71369
07EEN|MURE|IPR013221	9.15254	51.4894	15.7447	38.8316	28.6441	65.2921	38.8316	82.699	47.0383	61.512	19.244	58.6207
05C9M|ASPS|IPR012340	18.9796	19.4561	82.8452	29.3279	50.1031	41.7515	30.0407	92.3695	85.7724	21.0905	23.9669	21.7119
05CAE|FMT|IPR044135	89.1775	62.7803	6.30631	32.7511	38.8889	93.8865	25.3275	96.4286	52.8139	33.1878	82.1429	68.7225
05C07|ILES|IPR014729	36.8984	42.1637	17.9916		90.1028				53.6716		62.5	94.1253
05CZ8|DNAN|IPR022635	94.4656	25.5144	88.2716	50.813	50.1961	19.1057	22.3577	0	12.5	22.3577	93.1641	40.2344
05C91|PURA|IPR042109	14.2473	0.621118	0	30.5699	50.2924	97.2067	96.648	63.9535	49.1892	29.6089	38.6905	48.913
05CKH|METG|IPR012340	79.322	18.8447	62.8788	4.55342	50.0888	18.3168	23.5094	35.1211	77.8547	64.9737	24.4643	60.5489
05CCW|UVRB|IPR001650	82.9175	10.5051	88.2828	13.0693	22.5904	28.4024	45.1677	40.275	82.9787	29.5858	40.202	36.8737
05E5V|NUSG|IPR036735	90.9091	77.6923	98.4615	50.7692	50.7576	43.0769	20	50.7576	78.3133	1.53846	35.6061	81.0811
05C9M|ASPS|IPR004365	30.5882	36.4271	89.0782	40.6067	50.0992	22.7006	25.7339	91.6988	56.9201	31.917	23.6111	22.288
05CKE|RPSC|IPR004044	93.8547	72.561	16.4634	46.5625	50.3401	87.1875	47.1698	59.1772	31.6129	50.3125	45.5479	77.0548
05CZ8|DNAN|IPR022634	10.3448	90.0844	78.692	2.42915	50.1992	83.4008	68.0162	53.6538	85.5422	51.417	58.498	44.3137
05CTF|RPOA|IPR011260	1.82482	43.6364	46.1818	27.4436	50.2016	49.6241	62.782	50.1873	94.4238	84.2105	13.2	2.38095
05C25|PRIA|IPR001650	29.983	5.45852	50	43.2624	43.5185	41.3669	58.156	89.2548	27.0793	65.0647	12.963	60.42
05CII|UVRC|IPR000305	95.9615	69.5146	64.5793	42.2348	24.6575	38.8258	5.11364	95.8791	77.7567	48.2955	83.0078	25.7143
05C22|THRS|IPR012947	52.7919	62.9295	59.132	86.0034	50.0838	26.8128	65.5987	84.6939	12.775	5.39629	12.6456	9.36455
05CSM|NTH|IPR004036	61.2195			56.044	50.2551	98.6264	51.3021	14.6597		32.4176	95	43.3333
05D0T|TRUB|IPR015947				65.1751		18.4314	64.3137	87.8543	52.8455	46.2745
05II7|PROC|IPR028939	25	2.7439	94.4785	58.046	22.9885	75.2874	70.6897	80.6604	97.7654	31.6092	21.2264	88.3041
05CKH|METG|IPR002547	79.322	18.3112	60.3416	5.91304	50.0883	19.1803	24.1963	11.704	78.6942	66.9565	56.912	59.7246
05CSM|NTH|IPR000445	64.2512			58.6957	50.2525	30.4348	68.5567	15.1042	64.3243	36.413	8.33333	46.7033
05C73|TOPA|IPR006171	95.7317	72.4109	0.506757	0.619835	40.5498	88.1148	27.0661	93.9302	99.7241	4.06336	10.4452	0
05C07|ILES|IPR033708	15.1239	62.4665	38.7618	42.876	38.5279	16.3636	66.2338	94.3925	56.4875	56.705	7.30412	37.931
05C07|ILES|IPR002300	94.8485	53.3557	12.2034	0	73.5474	93.787	0	1.90476	13.8462	38.1089	64.7975	86.9969
05CHV|NUSA|IPR003029	94.289	17.4497	68.9597	83.1395	41.2913	63.6364	27.2727	86.5429	74.4131	13.1395	39.1975
05CKH|METG|IPR041872	68.5152			66.789	50.0928	44.8276	73.3577	52.0796	4.16667	66.6055	61.1742	65.704
05CJS|COABC|IPR007085	83.8298	12.4402	19.0476	30.9417		19.8381	82.1429	86.7521	7.33945	55.3812	48.8584
05CB9|FFH|IPR027417	25.4658	41.9753	53.5124	0	50.3106	66.1972	56.8966	88.8889	33.5979	36.8794	67.1329	15.6398
05C73|TOPA|IPR005733	88.5827			20.8511		87.9668	22.9787	67.5	97.0464	1.2766
05CHV|NUSA|IPR022967	94.289	16.5541	67.7365	82.1262	39.8462	65.4206	27.1028	86.2791	74.4131	12.7336	40.3077
05CJS|COABC|IPR035929	76.1307	13.253	0	28.1081		0.478469	61.828	65.6716	97.8261	18.9189	86.5591
05CI3|TYPA|IPR000795	77.9268	18.6732	0.4914	53.5194	50.1214	39.3204	0.970874	72.3039	0	65.2913	95.119	65.0118
05G6W|RPSD|IPR002942	37.1528	66.7832	84.965	27.8169	50.3597	47.8873	77.4648	33.4507	73.2394	47.1831	70.5882	43.5252
05G6W|RPSD|IPR001912	69.2982	21.4912	3.94737	85.9649	50.4386	58.7719	11.8421	90.7895	8.77193	78.9474	3.57143	55.7018
05CKJ|RUVB|IPR008823	58.5821	71.6165	67.9245	21.3483	50.1894	97.191	37.0787	40.146	25.614	76.03	47.9554	66.5399
05D0T|TRUB|IPR036974				66.2698		14.4	59.2	88.0658	48.3607	53.6
05CSM|NTH|IPR003651	94.0367	77.9255	14.8936	2.35602	50.2439	31.9372	92.5373	82	65.1042	11.5183	82.1608
05C3G|YCHF|IPR013029	85.2518	99.6454	89.7163	1.07527	50.1779	13.2616	13.2616	33.8129	25.2669	27.8777	35	66.0839
05C77|LIGA|IPR018239	74.4615	74.11	61.6505		47.7658	7.6324	59.8131	0	49.5425	58.4112	30.094	33.2263
05CBA|PURF|IPR017932	0.892857	57.0796	99.5575	71.9557	50.1931	37.8229	1.10701	83.7545	99.2565	36.5314	47.0803	72.5
05KAR|RPLX|IPR005825	33.5227	64.1667	88.3333	39.6552	50.5882	35.0575	25.2874	40.5556	23.5632	40.2299	82.3864	20.2381
05BZ5|DNAJ|IPR001305	87.0307	28.9562	34.4482	14.9837	50.1634	38.0328	57.8333	88.1356	48.8525	9.80066	27.2727	58.804
05C1H|MNME|IPR027368	26.6393	59.5238	92.8571	70.4918	50.3788	0	39.3443	100	75.4098	62.2222	32	46.6667
05CPH|METK|IPR022630	85.4251	88.6973	91.1321	35.0202	50.1931	1.21457	1.61943	15.6	65.2091	94.332	0	17.803
05CKE|RPSC|IPR015946	87.1875	48.9583	31.25	46.1538	50.3876	79.021	46.831	53.9286	23.741	50.3497	67.9688	66.7969
05CB9|FFH|IPR000897	51.8248	49.2	34.6	6.22568	50.1812	27.1318	78.6207	39.6154	54.0984	54.4747	62.9344	38.5321
05C07|ILES|IPR013155	45.1899	73.1518	15.625	56.5217	40.1797	38.1132	36.3522	77.4968	61.1182	76.6378	5.28351	21.879
05C46|GLMS|IPR029055	89.6277	83.4711	80.3523	6.75676	67.7198	82.1622	23.6486	89.7849	26.0753	8.24324	35.6354	57.1429
05CA4|VALS|IPR033705	74.6683	25.6032	17.0241	66.0955	50.067	48.2252	85.6793	59.2089	2.39833	77.4786	58.7838	83.5052
05CBA|PURF|IPR035584	6.25	60.8247	99.4845	54.8117	50.2183	23.8494	8.78661	74.6939	99.1561	46.0251	37.7049	86.8996
05C3G|YCHF|IPR004095	87.5	99.2958	90.493	1.77936	50.1767	14.9466	14.5907	35.7143	25.4417	29.8214	37.5887	64.9306
05BZ5|DNAJ|IPR001623	43.8776	75.7576	23.7458	45.2922	50.1603	95.0658	21.8333	44.5946	72.093	74.8344	36.9637	62.0915
05D4J|CCA|IPR043519	63.4021	90.6667	99.1189	74.4027	50.1908	16.5517	68.4483	0.348432	65.6794	17.6849	3.65385	3.58423
05CHV|NUSA|IPR010213	73.6842			10.5096		23.5669	79.6178	91.5584	93.1818	4.4586
05G6W|RPSD|IPR036986	84.8214	81.25	66.9643	21.3636	50.4464	16.3636	45	10	90	0	94.4954	84.8214
05DNJ|RADA|IPR027417	72.6531	13.3333	69.9115	2.05761	56.6524	35.4086	30.9917	70.6612	69.0987	62.0833	7.32759	64.3192
05CFD|RPLB|IPR022669	72.1088	0	0	90.7534	41.2162	98.9726	50.3425	13.4228	64.8276	89.3836	9.45946	24.3243
05CKJ|RUVB|IPR027417	38.2353	88.2075	80.9524	80.7692	50.495	63.4615	71.1538	9.375	62.0968	78.8462	3.30189	18.2692
05CHV|NUSA|IPR013735	60.8108	61.9919	10.9756	5.24934	33.6397	70.4787	95.8777	21.6	97.1774	28.3465	60.1476	98.8417
05CDG|ATPA|IPR036121	17.907	24.7608	57.2967	97.7855	46.3134	3.37995	56.8765	95.9397	57.6744	39.2774	81.3842	66.307
05CAE|FMT|IPR041711	2.75229	90	30.7692	42.4107	77.4775	83.9286	75.8929	10.1942	89.1892	48.2143	4.54545	0
05C12|PURD|IPR013815	40.1389	90.0576	72.6225	11.3573	50.1401	45.0276	52.2099	87.2881	92.3611	34.4444	36.2857	32.4786
05CKH|METG|IPR004495	94.484	11.811	72.123	12.1771	50.0924	42.2145	59.9284	19.9275	90.5109	72.9282	59.7403	58.1227
05CKJ|RUVB|IPR036390	52.8736	70.7547	64.0152	20.1521	50.1916	96.3878	36.5019	38.9706	22.8723	75.6654	47.9554	67.433
05BZ5|DNAJ|IPR008971	83.6879	30.2632	31.5789	29.3548	50.3247	45.6954	65.5405	100	20.3947	38.9262	35.8621	25
05D0T|TRUB|IPR015240	32.4			66.6023		22.5681	66.9261	74.5174	62.5	49.0272
05CIM|ALAS|IPR018162	72.3529	96.6667	15.2886	62.4625	48.5337	34.4828	35.8859	50.7194	32.5444	43.1784	32.3746	33.5788
05CB9|FFH|IPR036891	92.9907	28.9562	0	99.697	50.1479	84.2424	12.1547	100	44.3526	31	26.284	71.5385
05C73|TOPA|IPR034149	95.6731	84.1421	0.431034	2.52101	39.2982	96.8056	24.2997	98.9954	99.7195	3.29132	13.0017	0.847458
05C46|GLMS|IPR017932	90.4282	59.6257	66.8848	8.77863	22.093	78.626	0.636132	90.3553	41.1168	0.381679	41.5584	59.1731
05CHV|NUSA|IPR025249	5.60748	15.6463	94.5578	34.2956	39.6605	17.5234	82.0093	54.9654	90.3756	13.8568	43.8272	67.6768
05CM0|GUAA|IPR022310	38.3592	86.25	82.7586	71.1934	15.121	50.9165	22.4174	5.46697	80.2198	47.551		86.4865
05C4J|ATPD|IPR027417	61.2299	60.3093	50	22.2222	50.2513	56.8783	3.7037	59.596	26.2032	47.8836	60.8586	61.1111
05CAJ|GLMU|IPR025877	98.806	98.6532	77.7778	43.4402		68.314	1.8617	3.03468	33.9233	54.0698
05CKE|RPSC|IPR018280	2.31481	20.8543	14.8241	47.2362	50.2717	23.3668	47.7273	91.3265	88.1443	50.2513	87.7049	36.3388
05CW6|RPLE|IPR031310	80.3279	85.4839	50.4032	18.6992	50.4065	76.8293	72.7642	63.0081	79.2683	21.5447	0	39.5161
07EEN|MURE|IPR000713				5.2506		1.31579	41.1483	80.6604	94.8905	67.1463	81.7972
05C77|LIGA|IPR001357	26.6667	7.7193	95.9649	6.914	42.9293	67.4536	6.40809	24.933	99.8594	99.8314	66.041	92.8943
05CI3|TYPA|IPR004161	84.1035	74.5318	29.0262	78.7709	50.0928	89.9441	42.8305	4.50281	2.14286	78.3054	26.9725	2.54545
05C77|LIGA|IPR041663	20.1299	0		58.4704	44.9675	56.7434	89.4737	38.8158		65.625	63.8017	92.2559
05KA4|RUVA|IPR036267	43.871	68.662	90.1408	3.125	86.3636	71.0692	71.0692	70.8609	40.7643	37.7358	21.4286	31.0127
05DNJ|RADA|IPR003593	79.5455	58.7629	60.6529	10.9121	74.5033	22.6006	83.3333	12.1311	61.6667	63.7255	38.8158	68.5714
05BZ5|DNAJ|IPR018253	85.0852	56.6197	14.0056	39.3443	50.1355	65.1226	10.8635	30.6497	63.1868	80	48.0556	22.2527
05CKE|RPSC|IPR009019	85.274	35.7692	18.4615	45.7364	50.4348	71.7054	46.4844	48.8095	39.1129	50.3876	81.1404	60.0877
05CDG|ATPA|IPR004100	23.7778	29.9312	63.4174	34.6667	46.4523	14.4444	63.5556	97.7728	60.6667	53	75.7437	69.8851
05C3G|YCHF|IPR012676	87.9433	98.951	92.2261	2.8169	50.1754	14.7887	16.5493	37.4558	26.6667	32.6855	40.1408	66.5505
05CAJ|GLMU|IPR029044	100	90.2174	30.7065	56.3415	56.3107	43.4146	2.51046	61.165	86.4078	3.41463	49.6552	52.6316
05CDK|FTSZ|IPR003008	50.5747	89.404	85.3333	50.9202	50.2591	24.8466	86.1963	79.9419	9.32203	42.9448	56.4706	5.77889
05CB9|FFH|IPR042101	7.98817	2.64901	66.8874	33.7748	50.2941	2.96053	22.2826	92.5325	54.7739	41.0596	99.3506	93.6652
05CHV|NUSA|IPR009019	13.5211	91.0314	55.8296	22.3464	81.9838	10.4816	74.221	60.4457	51.2821	48.6034	68.4739
05CHN|CLPX|IPR010603	8.41969	36.25	48.892	30	42.6997	35	22.2973	95.1777	77.8068	72.6287	0.681199	99.7199
05C77|LIGA|IPR036420	24.3289	7.7193	96.3222	6.45161	42.1502	77.381	4.58404	12	99.0113	99.8305	66.8367	93.2526
05CSM|NTH|IPR004035	94.0367	82.5521	16.1458	3.84615	50.2392	38.7179	85.122			15.641	85.468
05CDK|FTSZ|IPR036525	64.0449	96.1039	85.6209	26.9231	50.2551	5.02959	86.6864	91.25	10	44.9704	61.3636	6.65025
05CAE|FMT|IPR037022	81.7757			12.8571	37.9227	99.5238	13.3333		80.6604	26.6667	66.1836	51.6588
05CHV|NUSA|IPR036555	58.1267	61.3636	9.66387	4.16667	33.2707	66.7575	95.7766	17.0732	97.1074	24.1935	59.2453	100
05K9Q|RPLI|IPR020069	11.3636	36.3636	34.8485	75.3846	50.7692	87.6923	73.0769	0	89.2308	23.0769	65.1515	79.5455
05CKE|RPSC|IPR004087	81.6216	22.0238	77.0833	46.7262	50.3268	19.6429	47.3054	23.3333	34.9693	50.2976	92.7632	79.9342
05D4J|CCA|IPR002646	63.4021	90.4018	99.1189	73.4589	50.188	18.8356	69.3493	0.692042	63.4948	19.8083	7.95455	17.5439
05C91|PURA|IPR042111	37.1269	63.3588	33.2061	41.2811	50.1873	77.1536	15.3558	6.71642	93.956	15.7303	90.1887	100
05E5V|NUSG|IPR006645	91.1765	78.9855	95.6522	50.6944	50.7143	48.6111	22.9167	50.7246	79.0698	6.25	49.2958	0
05C1M|CARA|IPR017926	85.9375	0	66.4894	45.5882	50.2924	2.94118	93.0876	22.6316	7.25389	81.0256	25.1397	95.9538
05K7D|RIMP|IPR028989	24.4048	91.3043	95.8333	0	50.6024	9.7561	83.5294	7.89474	50.625	42.8571	87.9518	78.6408
05CAE|FMT|IPR011034	82.7907	59.7087	10.7317	9.81308	38.0952	91.5888	14.9533	100	44.186	30.3738	80.7512	59.9057
05CDG|ATPA|IPR023366	15.0831	23.2927	55.2439	97.7435	46.2441	2.49406	54.1568	95.8629	52.4941	30.1663	88.2927	61.2469
05C73|TOPA|IPR003602	38.08	30.8219	72.5624	60.4098	68.3962	53.8961	36.2295	7.52475	58.5644	31.1475	55.6075	67.184
05CAE|FMT|IPR036477	0.75188	89.4231	29.6117	64.2857	77.8761	85.8407	78.3186	10.5769	88.9908	49.5575	3.57143	1.8018
05C73|TOPA|IPR013824	61.3924	25.1724	18.7713	87.9913	50.1812	58.6207	16.2664	27.9661	45.7701	85.3712	18.5714	84.8185
05DC1|PURH|IPR036914	38.4615	55.1562	8.125	86.7868	32.9653	73.9766	0	38.7195	86.3095	54.955	21.5232	84.0125
05CHN|CLPX|IPR038366	1.65394	37.2951	54.6322	30.2139	43.6314	39.9733	23.6631	94.4862	81.137	73.5925	2.27882	99.4475
05CWT|ERA|IPR004044	26.4822	95	18.5	89.7196	85.1598	27.027	63.5556	35.5556	15.0685	14.4144	80.8219	30.7339
05CB9|FFH|IPR003593	51.5773	48.1928	21.5481	36.3934	50.1852	17.3203	82.8402	38.189	67.847	88.8525	60.8696	53.9535
05CZ8|DNAN|IPR022637	5.07812	56.3008	0	67.8571	50.1901	51.9841	38.8889	64.1732	58.1028	86.9048	29.8113	74.6212
05CM0|GUAA|IPR029062	0	8.83281	28.0757	7.71605	94.4444	52.1605	11.7284	73.8983	80.1347	29.9383	99.3056	97.9452
05CI3|TYPA|IPR027417	51.4175	42.228	52.7202	67.9104	50.125	36.8159	1.36816	65.3747	7.48792	67.1642	98.7775	74.2092
05CM0|GUAA|IPR025777	87.1212	73.2087	14.9533	63.3634	29.8551	51.952	75.976	21.8845	55.5224	49.6997	16.358	45.0151
05CTF|RPOA|IPR011263	80.1587	39.2308	46.1538	76.2712	50.4762	80.0847	38.5593	50.4237	47.1545	11.4407	50.4673	15.3846
05CU7|TSF|IPR014039	65.5914	91.1111	67.7778	14.8352	50.5556	87.9121	12.6374	75.2747	87.3684	17.3913	4.49438	38.2979
05CB9|FFH|IPR013822	8.83117	54.2234	66.0763	50.2717	50.1292	5.82656	1.49626	91.3747	41.5865	39.9457	77.973	100
05CDU|DNAB|IPR003593		68.6538	43.295	32.5758		71.6981	0	56.8773		83.7736
05CI4|DNAA|IPR013159	65.9686	32.8571	79.4286	42.6667	50.1404	46.5174	44.8276	30.0926	27.4827	68.3511	47.9452	74.3802
05CHV|NUSA|IPR012340	93.7939	18.3333	53.5316	82.1262	40.0307	65.4206	27.1028	86.8056	74.4131	12.7336	40.3077	16.0256
05C1H|MNME|IPR031168	75.6014	79.5139	83.91	25.4296	50.1645	5.92105	73.3677	21.4533	61.1684	66.4474	42.953	4.33437
05EQY|PRMC|IPR007848	53.7791	0	57.8947		50.2488			69.2737	37.027		57.2973	79.6875
05G6W|RPSD|IPR018079	2.98913	29.0761	92.663	36.5385	50.2793	15.1099	93.4066	62.3626	61.2637	36.2637	51.4205	76.257
07EEN|MURE|IPR036565	46.0377	24.3781	33.1683	96.9112	25.9542	74.3243	57.1429	61.3281	39.2157	24.7104	46.3035	63.1818
05C1H|MNME|IPR005225	54.3333	87.4172	84.7079	19.6013	50.1567	13.4185	70.6667	29.6667	62.9508	68.6901	46.0064	5.97015
05D6X|TRMD|IPR016009				41.2281	50.9091	76.3158	12.2807	45.098	59.2593	68.4211
05KA4|RUVA|IPR011114	47.1338	69.5804	91.6084	3.72671	86.3636	35	72.5	70.8609	40.7643	18.75	25.9494	32.0755
08UIK|RPLK|IPR020785	43.75	44.0476	42.0635	37.7953	50.3968	15.3543	30.7087	91.8605	98.4375	44.0945	67.4603	39.6825
05C73|TOPA|IPR013826	37.4172	46.5487	48.1514	84.8853	87.8815	10.9772	60.4588	3.60502	58.3893	37.6518	78.7879	50.519
05CB9|FFH|IPR004125	83.3784	30.2023	24.5665	90.9859	50.1337	65.7303	3.86598	85.4342	29	13.0986	35.014	92.5708
05C77|LIGA|IPR010994	16.2651	36.0489	31.7623	94.3089	31.9277	25.4582	94.3992	38.4365		82.9939	19.5072	82.241
05CI4|DNAA|IPR010921	58.6486	29.4294	66.6168	36.5651	50.1453	44.5876	35.5372	66.2651	24.3437	67.1271	47.851	71.0227
05CIM|ALAS|IPR003156	26.3021	84.8401	26.0573	1.48448	48.6505	39.0773	86.7028	73.0159	68.2065	22.7951	46.2788	75.0667
05CCW|UVRB|IPR041471	64.1267	73.8137	0	63.0809	32.8397	74.4425	65.5232	54.188	25.5172	72.47	31.1734	42.2609
05CAE|FMT|IPR005793	78.733	60.8491	1.4218	17.4312	38.3178	89.9083	15.1376	86.385	46.1187	22.0183	80.7512	62.5

## Sheet: aars_domain_annot
bestOG|gene|domain	function_category	function_inference	major_overlaps	domain_description
05CIM|ALAS|IPR012947	other	-	-	Threonyl/alanyl tRNA synthetase, SAD
05CIM|ALAS|IPR018164	other	-	-	Alanyl-tRNA synthetase, class IIc, N-terminal
05CIM|ALAS|IPR018163	editing	extracted from domain description	-	Threonyl/alanyl tRNA synthetase, class II-like, putative editing domain superfamily
05CIM|ALAS|IPR018162	anticodon binding	extracted from domain description	-	Alanine-tRNA ligase, class IIc, anti-codon-binding domain superfamily
05CIM|ALAS|IPR003156	tRNA binding	RNA binding described on InterPro	-	DHHA1 domain
05CIM|ALAS|IPR009000	other	-	-	Translation protein, beta-barrel domain superfamily
05C9M|ASPS|IPR004364	other	-	representative	Aminoacyl-tRNA synthetase, class II (D/K/N)
05C9M|ASPS|IPR006195	other	-	overlaps IPR004364	Aminoacyl-tRNA synthetase, class II
05C9M|ASPS|IPR012340	anticodon binding	contains OB-fold	overlaps IPR004365	Nucleic acid-binding, OB-fold
05C9M|ASPS|IPR004365	anticodon binding	contains OB-fold	representative	OB-fold nucleic acid binding domain, AA-tRNA synthetase-type
05C9M|ASPS|IPR004115	other	-	representative	GAD-like domain superfamily
05C9M|ASPS|IPR029351	other	-	overlaps IPR004115	GAD domain
05C8N|CYSS|IPR032678	catalytic	extracted from domain description	representative	tRNA synthetases class I, catalytic domain
05C8N|CYSS|IPR014729	catalytic	Rossman fold of Class I AARS	overlaps IPR032678	Rossmann-like alpha/beta/alpha sandwich fold
05C8N|CYSS|IPR015273	anticodon binding	subset of anticodon binding domain	-	Cysteinyl-tRNA synthetase, class Ia, DALR
05C8N|CYSS|IPR009080	anticodon binding	extracted from domain description	-	Aminoacyl-tRNA synthetase, class Ia, anticodon-binding
05C07|ILES|IPR001412	other	-	-	Aminoacyl-tRNA synthetase, class I, conserved site
05C07|ILES|IPR033708	anticodon binding	extracted from domain description	-	Isoleucyl tRNA synthetase type 1, anticodon-binding domain
05C07|ILES|IPR002300	other	-	-	Aminoacyl-tRNA synthetase, class Ia
05C07|ILES|IPR013155	anticodon binding	extracted from domain description	-	Methionyl/Valyl/Leucyl/Isoleucyl-tRNA synthetase, anticodon-binding
05C07|ILES|IPR014729	catalytic	Rossman fold of Class I AARS	-	Rossmann-like alpha/beta/alpha sandwich fold
05C07|ILES|IPR010663	catalytic	doi.org/10.1006/bbrc.1995.2671	-	Zinc finger, FPG/IleRS-type
05C07|ILES|IPR009080	anticodon binding	extracted from domain description	-	Aminoacyl-tRNA synthetase, class Ia, anticodon-binding
05C07|ILES|IPR009008	editing	extracted from domain description	-	Valyl/Leucyl/Isoleucyl-tRNA synthetase, editing domain
05CKH|METG|IPR023458	other	-	representative	Methionine-tRNA ligase, type 1
05CKH|METG|IPR015413	catalytic	significant overlap with Rossman fold	representative	Methionyl/Leucyl tRNA synthetase
05CKH|METG|IPR014729	catalytic	Rossman fold of Class I AARS	overlaps IPR015413	Rossmann-like alpha/beta/alpha sandwich fold
05CKH|METG|IPR014758	other	-	overlaps IPR023458	Methionyl-tRNA synthetase
05CKH|METG|IPR029038	other	-	-	Methionyl-tRNA synthetase, Zn-domain
05CKH|METG|IPR001412	other	-	-	Aminoacyl-tRNA synthetase, class I, conserved site
05CKH|METG|IPR012340	anticodon binding	contains OB-fold	overlaps IPR002547	Nucleic acid-binding, OB-fold
05CKH|METG|IPR002547	tRNA binding	extracted from domain description	representative	tRNA-binding domain
05CKH|METG|IPR004495	other	-	-	Methionyl-tRNA synthetase, beta subunit, C-terminal
05CKH|METG|IPR041872	anticodon binding	extracted from domain description	-	Methionyl-tRNA synthetase, anticodon-binding domain
05CKH|METG|IPR009080	anticodon binding	extracted from domain description	-	Aminoacyl-tRNA synthetase, class Ia, anticodon-binding
05CSS|PHES|IPR006195	other	-	-	Aminoacyl-tRNA synthetase, class II
05CSS|PHES|IPR002319	other	-	-	Phenylalanyl-tRNA synthetase
05CSS|PHES|IPR004188	other	-	-	Phenylalanine-tRNA ligase, class II, N-terminal
05CSS|PHES|IPR010978	tRNA binding	extracted from domain description	-	Class I and II aminoacyl-tRNA synthetase, tRNA-binding arm
05CGR|SERS|IPR033729	catalytic	extracted from domain description	-	Serine-tRNA ligase catalytic core domain
05CGR|SERS|IPR002314	catalytic	subset of catalytic core domain	-	Aminoacyl-tRNA synthetase, class II (G/ P/ S/T)
05CGR|SERS|IPR006195	other	-	-	Aminoacyl-tRNA synthetase, class II
05CGR|SERS|IPR015866	tRNA binding	significant overlap with tRNA binding	overlaps IPR010978	Serine-tRNA synthetase, type1, N-terminal
05CGR|SERS|IPR010978	tRNA binding	extracted from domain description	representative	Class I and II aminoacyl-tRNA synthetase, tRNA-binding arm
05CGR|SERS|IPR042103	tRNA binding	significant overlap with tRNA binding	overlaps IPR010978	Serine-tRNA synthetase, type1, N-terminal domain superfamily
05C22|THRS|IPR033728	catalytic	extracted from domain description	representative	Threonine-tRNA ligase catalytic core domain
05C22|THRS|IPR006195	catalytic	subset of catalytic core domain	overlaps IPR033728	Aminoacyl-tRNA synthetase, class II
05C22|THRS|IPR002314	catalytic	subset of catalytic core domain	-	Aminoacyl-tRNA synthetase, class II (G/ P/ S/T)
05C22|THRS|IPR012947	other	-	-	Threonyl/alanyl tRNA synthetase, SAD
05C22|THRS|IPR036621	anticodon binding	extracted from domain description	representative	Anticodon-binding domain superfamily
05C22|THRS|IPR004154	anticodon binding	extracted from domain description	overlaps IPR036621	Anticodon-binding
05C22|THRS|IPR012675	other	-	overlaps IPR012676	Beta-grasp domain superfamily
05C22|THRS|IPR004095	other	-	overlaps IPR012676	TGS
05C22|THRS|IPR012676	other	-	representative	TGS-like
05C22|THRS|IPR018163	editing	extracted from domain description	-	Threonyl/alanyl tRNA synthetase, class II-like, putative editing domain superfamily
05CA4|VALS|IPR001412	other	-	-	Aminoacyl-tRNA synthetase, class I, conserved site
05CA4|VALS|IPR002300	other	-	-	Aminoacyl-tRNA synthetase, class Ia
05CA4|VALS|IPR033705	anticodon binding	extracted from domain description	-	Valyl tRNA synthetase, anticodon-binding domain
05CA4|VALS|IPR019499	tRNA binding	extracted from domain description	overlaps IPR037118	Valyl-tRNA synthetase, tRNA-binding arm
05CA4|VALS|IPR010978	tRNA binding	extracted from domain description	overlaps IPR037118	Class I and II aminoacyl-tRNA synthetase, tRNA-binding arm
05CA4|VALS|IPR013155	anticodon binding	extracted from domain description	-	Methionyl/Valyl/Leucyl/Isoleucyl-tRNA synthetase, anticodon-binding
05CA4|VALS|IPR009008	editing	extracted from domain description	-	Valyl/Leucyl/Isoleucyl-tRNA synthetase, editing domain
05CA4|VALS|IPR037118	tRNA binding	extracted from domain description	representative	Valyl-tRNA synthetase, tRNA-binding arm superfamily
05CA4|VALS|IPR009080	anticodon binding	extracted from domain description	-	Aminoacyl-tRNA synthetase, class Ia, anticodon-binding
